# Supplementary material for: A Unique and Stable Polyproline I Helix Sorted out from Conformational Equilibrium by Solvent Polarity
Source: J Org Chem. 2022 Oct 15;87(21):13715–25. doi: 10.1021/acs.joc.2c01377 (PMC9639007; doi:10.1021/acs.joc.2c01377)
Supplement: Supplementary file 2 — jo2c01377_si_002.zip [file jo2c01377_si_002.zip]

Archive with 79 entries (79 files):
- NMR Original Data/Boc-(Ind)2-OMe/dimero carbon DMSO_CARBON-1-1.jdf
- NMR Original Data/Boc-(Ind)2-OMe/dimero ind cdcl3_PROTON-1-1.jdf
- NMR Original Data/Boc-(Ind)2-OMe/dimero ind DMSO_PROTON-1-1.jdf
- NMR Original Data/Boc-(Ind)3-OMe/MB27trimercdcl3_PROTON-1-1.jdf
- NMR Original Data/Boc-(Ind)3-OMe/MP27TRIMER_CARBON-1.jdf
- NMR Original Data/Boc-(Ind)3-OMe/MP27TRIMER_CDCl3_CARBON-1.jdf
- NMR Original Data/Boc-(Ind)3-OMe/MP27trimerdmso_PROTON-1-1.jdf
- NMR Original Data/BOC-(Ind)4_OMe_600/CDCl3/1Hq_gain=30_1=20_nt=64_19jul19.fid/fid
- NMR Original Data/BOC-(Ind)4_OMe_600/CDCl3/1Hq_gain=30_1=20_nt=64_19jul19.fid/log
- NMR Original Data/BOC-(Ind)4_OMe_600/CDCl3/1Hq_gain=30_1=20_nt=64_19jul19.fid/procpar
- NMR Original Data/BOC-(Ind)4_OMe_600/CDCl3/1Hq_gain=30_1=20_nt=64_19jul19.fid/text
- NMR Original Data/BOC-(Ind)4_OMe_600/DMSO/13C_OK_12jul21.fid/fid
- NMR Original Data/BOC-(Ind)4_OMe_600/DMSO/13C_OK_12jul21.fid/log
- NMR Original Data/BOC-(Ind)4_OMe_600/DMSO/13C_OK_12jul21.fid/procpar
- NMR Original Data/BOC-(Ind)4_OMe_600/DMSO/13C_OK_12jul21.fid/text
- NMR Original Data/BOC-(Ind)4_OMe_600/DMSO/1H_12jul21.fid/fid
- NMR Original Data/BOC-(Ind)4_OMe_600/DMSO/1H_12jul21.fid/log
- NMR Original Data/BOC-(Ind)4_OMe_600/DMSO/1H_12jul21.fid/procpar
- NMR Original Data/BOC-(Ind)4_OMe_600/DMSO/1H_12jul21.fid/text
- NMR Original Data/BOC-(Ind)4_OMe_600/DMSO/COSY_5jul21.fid/fid
- NMR Original Data/BOC-(Ind)4_OMe_600/DMSO/COSY_5jul21.fid/log
- NMR Original Data/BOC-(Ind)4_OMe_600/DMSO/COSY_5jul21.fid/procpar
- NMR Original Data/BOC-(Ind)4_OMe_600/DMSO/COSY_5jul21.fid/text
- NMR Original Data/BOC-(Ind)4_OMe_600/DMSO/HSQC_12jul21.fid/fid
- NMR Original Data/BOC-(Ind)4_OMe_600/DMSO/HSQC_12jul21.fid/log
- NMR Original Data/BOC-(Ind)4_OMe_600/DMSO/HSQC_12jul21.fid/procpar
- NMR Original Data/BOC-(Ind)4_OMe_600/DMSO/HSQC_12jul21.fid/text
- NMR Original Data/BOC-(Ind)4_OMe_600/DMSO/ROESY.fid/fid
- NMR Original Data/BOC-(Ind)4_OMe_600/DMSO/ROESY.fid/log
- NMR Original Data/BOC-(Ind)4_OMe_600/DMSO/ROESY.fid/procpar
- NMR Original Data/BOC-(Ind)4_OMe_600/DMSO/ROESY.fid/text
- NMR Original Data/BOC-(Ind)4_OMe_600/DMSO/Temperature variabili/1H_105C_26jan22.fid/fid
- NMR Original Data/BOC-(Ind)4_OMe_600/DMSO/Temperature variabili/1H_105C_26jan22.fid/log
- NMR Original Data/BOC-(Ind)4_OMe_600/DMSO/Temperature variabili/1H_105C_26jan22.fid/procpar
- NMR Original Data/BOC-(Ind)4_OMe_600/DMSO/Temperature variabili/1H_105C_26jan22.fid/text
- NMR Original Data/BOC-(Ind)4_OMe_600/DMSO/Temperature variabili/1H_25C_26jan22.fid/fid
- NMR Original Data/BOC-(Ind)4_OMe_600/DMSO/Temperature variabili/1H_25C_26jan22.fid/log
- NMR Original Data/BOC-(Ind)4_OMe_600/DMSO/Temperature variabili/1H_25C_26jan22.fid/procpar
- NMR Original Data/BOC-(Ind)4_OMe_600/DMSO/Temperature variabili/1H_25C_26jan22.fid/text
- NMR Original Data/BOC-(Ind)4_OMe_600/DMSO/Temperature variabili/1H_25C_d1_10s_26jan22.fid/fid
- NMR Original Data/BOC-(Ind)4_OMe_600/DMSO/Temperature variabili/1H_25C_d1_10s_26jan22.fid/log
- NMR Original Data/BOC-(Ind)4_OMe_600/DMSO/Temperature variabili/1H_25C_d1_10s_26jan22.fid/procpar
- NMR Original Data/BOC-(Ind)4_OMe_600/DMSO/Temperature variabili/1H_25C_d1_10s_26jan22.fid/text
- NMR Original Data/BOC-(Ind)4_OMe_600/DMSO/Temperature variabili/1H_35C_26jan22.fid/fid
- NMR Original Data/BOC-(Ind)4_OMe_600/DMSO/Temperature variabili/1H_35C_26jan22.fid/log
- NMR Original Data/BOC-(Ind)4_OMe_600/DMSO/Temperature variabili/1H_35C_26jan22.fid/procpar
- NMR Original Data/BOC-(Ind)4_OMe_600/DMSO/Temperature variabili/1H_35C_26jan22.fid/text
- NMR Original Data/BOC-(Ind)4_OMe_600/DMSO/Temperature variabili/1H_45C_26jan22.fid/fid
- NMR Original Data/BOC-(Ind)4_OMe_600/DMSO/Temperature variabili/1H_45C_26jan22.fid/log
- NMR Original Data/BOC-(Ind)4_OMe_600/DMSO/Temperature variabili/1H_45C_26jan22.fid/procpar
- NMR Original Data/BOC-(Ind)4_OMe_600/DMSO/Temperature variabili/1H_45C_26jan22.fid/text
- NMR Original Data/BOC-(Ind)4_OMe_600/DMSO/Temperature variabili/1H_55C_26jan22.fid/fid
- NMR Original Data/BOC-(Ind)4_OMe_600/DMSO/Temperature variabili/1H_55C_26jan22.fid/log
- NMR Original Data/BOC-(Ind)4_OMe_600/DMSO/Temperature variabili/1H_55C_26jan22.fid/procpar
- NMR Original Data/BOC-(Ind)4_OMe_600/DMSO/Temperature variabili/1H_55C_26jan22.fid/text
- NMR Original Data/BOC-(Ind)4_OMe_600/DMSO/Temperature variabili/1H_65C_26jan22.fid/fid
- NMR Original Data/BOC-(Ind)4_OMe_600/DMSO/Temperature variabili/1H_65C_26jan22.fid/log
- NMR Original Data/BOC-(Ind)4_OMe_600/DMSO/Temperature variabili/1H_65C_26jan22.fid/procpar
- NMR Original Data/BOC-(Ind)4_OMe_600/DMSO/Temperature variabili/1H_65C_26jan22.fid/text
- NMR Original Data/BOC-(Ind)4_OMe_600/DMSO/Temperature variabili/1H_75C_26jan22.fid/fid
- NMR Original Data/BOC-(Ind)4_OMe_600/DMSO/Temperature variabili/1H_75C_26jan22.fid/log
- NMR Original Data/BOC-(Ind)4_OMe_600/DMSO/Temperature variabili/1H_75C_26jan22.fid/procpar
- NMR Original Data/BOC-(Ind)4_OMe_600/DMSO/Temperature variabili/1H_75C_26jan22.fid/text
- NMR Original Data/BOC-(Ind)4_OMe_600/DMSO/Temperature variabili/1H_85C_26jan22.fid/fid
- NMR Original Data/BOC-(Ind)4_OMe_600/DMSO/Temperature variabili/1H_85C_26jan22.fid/log
- NMR Original Data/BOC-(Ind)4_OMe_600/DMSO/Temperature variabili/1H_85C_26jan22.fid/procpar
- NMR Original Data/BOC-(Ind)4_OMe_600/DMSO/Temperature variabili/1H_85C_26jan22.fid/text
- NMR Original Data/BOC-(Ind)4_OMe_600/DMSO/Temperature variabili/1H_95C_26jan22.fid/fid
- NMR Original Data/BOC-(Ind)4_OMe_600/DMSO/Temperature variabili/1H_95C_26jan22.fid/log
- NMR Original Data/BOC-(Ind)4_OMe_600/DMSO/Temperature variabili/1H_95C_26jan22.fid/procpar
- NMR Original Data/BOC-(Ind)4_OMe_600/DMSO/Temperature variabili/1H_95C_26jan22.fid/text
- NMR Original Data/BOC-(Ind)4_OMe_600/DMSO/TOCSY_5jul21.fid/fid
- NMR Original Data/BOC-(Ind)4_OMe_600/DMSO/TOCSY_5jul21.fid/log
- NMR Original Data/BOC-(Ind)4_OMe_600/DMSO/TOCSY_5jul21.fid/procpar
- NMR Original Data/BOC-(Ind)4_OMe_600/DMSO/TOCSY_5jul21.fid/text
- NMR Original Data/Boc-Ind-OMe/MABE7 1_PROTON-1-1.jdf
- NMR Original Data/Boc-Ind-OMe/MABE7 Angelici_CARBON-1.jdf
- NMR Original Data/Boc-Ind-OMe/MABE7 Angelici_CARBON-2.jdf
- NMR Original Data/Boc-Ind-OMe/MABE7_PROTON-1-1.jdf
