# Supplementary material for: A Unique and Stable Polyproline I Helix Sorted out from Conformational Equilibrium by Solvent Polarity
Source: J Org Chem. 2022 Oct 15;87(21):13715–25. doi: 10.1021/acs.joc.2c01377 (PMC9639007; doi:10.1021/acs.joc.2c01377)
Supplement: Supplementary file 2 — jo2c01377_si_002.zip [file jo2c01377_si_002.zip › NMR Original Data/BOC-(Ind)4_OMe_600/CDCl3/1Hq_gain=30_1=20_nt=64_19jul19.fid/log]

Fri Jul 19 11:19:00 2019: Experiment started
Fri Jul 19 11:19:46 2019: BS 1 completed
Fri Jul 19 11:20:32 2019: BS 2 completed
Fri Jul 19 11:43:16 2019: Acquisition complete
