# Supplementary material for: A Unique and Stable Polyproline I Helix Sorted out from Conformational Equilibrium by Solvent Polarity
Source: J Org Chem. 2022 Oct 15;87(21):13715–25. doi: 10.1021/acs.joc.2c01377 (PMC9639007; doi:10.1021/acs.joc.2c01377)
Supplement: Supplementary file 2 — jo2c01377_si_002.zip [file jo2c01377_si_002.zip › NMR Original Data/BOC-(Ind)4_OMe_600/DMSO/13C_OK_12jul21.fid/log]

Sat Jul 10 05:36:16 2021: Experiment started
Sat Jul 10 05:38:17 2021: BS 1 completed
Sat Jul 10 05:40:16 2021: BS 2 completed
Sat Jul 10 05:42:16 2021: BS 3 completed
Sat Jul 10 05:44:16 2021: BS 4 completed
Sat Jul 10 05:46:15 2021: BS 5 completed
Sat Jul 10 05:48:15 2021: BS 6 completed
Sat Jul 10 05:50:15 2021: BS 7 completed
Sat Jul 10 05:52:14 2021: BS 8 completed
Sat Jul 10 05:54:14 2021: BS 9 completed
Sat Jul 10 05:56:13 2021: BS 10 completed
Sat Jul 10 05:58:13 2021: BS 11 completed
Sat Jul 10 06:00:13 2021: BS 12 completed
Sat Jul 10 06:02:12 2021: BS 13 completed
Sat Jul 10 06:04:12 2021: BS 14 completed
Sat Jul 10 06:06:12 2021: BS 15 completed
Sat Jul 10 06:08:11 2021: BS 16 completed
Sat Jul 10 06:10:11 2021: BS 17 completed
Sat Jul 10 06:12:10 2021: BS 18 completed
Sat Jul 10 06:14:10 2021: BS 19 completed
Sat Jul 10 06:16:10 2021: BS 20 completed
Sat Jul 10 06:18:09 2021: BS 21 completed
Sat Jul 10 06:20:09 2021: BS 22 completed
Sat Jul 10 06:22:09 2021: BS 23 completed
Sat Jul 10 06:24:08 2021: BS 24 completed
Sat Jul 10 06:26:08 2021: BS 25 completed
Sat Jul 10 06:28:07 2021: BS 26 completed
Sat Jul 10 06:30:07 2021: BS 27 completed
Sat Jul 10 06:32:07 2021: BS 28 completed
Sat Jul 10 06:34:06 2021: BS 29 completed
Sat Jul 10 06:36:06 2021: BS 30 completed
Sat Jul 10 06:38:06 2021: BS 31 completed
Sat Jul 10 06:40:05 2021: BS 32 completed
Sat Jul 10 06:42:05 2021: BS 33 completed
Sat Jul 10 06:44:05 2021: BS 34 completed
Sat Jul 10 06:46:04 2021: BS 35 completed
Sat Jul 10 06:48:04 2021: BS 36 completed
Sat Jul 10 06:50:03 2021: BS 37 completed
Sat Jul 10 06:52:03 2021: BS 38 completed
Sat Jul 10 06:54:03 2021: BS 39 completed
Sat Jul 10 06:56:02 2021: BS 40 completed
Sat Jul 10 06:58:02 2021: BS 41 completed
Sat Jul 10 07:00:02 2021: BS 42 completed
Sat Jul 10 07:02:01 2021: BS 43 completed
Sat Jul 10 07:04:01 2021: BS 44 completed
Sat Jul 10 07:06:00 2021: BS 45 completed
Sat Jul 10 07:08:00 2021: BS 46 completed
Sat Jul 10 07:10:00 2021: BS 47 completed
Sat Jul 10 07:11:59 2021: BS 48 completed
Sat Jul 10 07:13:59 2021: BS 49 completed
Sat Jul 10 07:15:59 2021: BS 50 completed
Sat Jul 10 07:17:58 2021: BS 51 completed
Sat Jul 10 07:19:58 2021: BS 52 completed
Sat Jul 10 07:21:58 2021: BS 53 completed
Sat Jul 10 07:23:57 2021: BS 54 completed
Sat Jul 10 07:25:57 2021: BS 55 completed
Sat Jul 10 07:27:56 2021: BS 56 completed
Sat Jul 10 07:29:56 2021: BS 57 completed
Sat Jul 10 07:31:56 2021: BS 58 completed
Sat Jul 10 07:33:55 2021: BS 59 completed
Sat Jul 10 07:35:55 2021: BS 60 completed
Sat Jul 10 07:37:55 2021: BS 61 completed
Sat Jul 10 07:39:54 2021: BS 62 completed
Sat Jul 10 07:41:54 2021: BS 63 completed
Sat Jul 10 07:43:54 2021: BS 64 completed
Sat Jul 10 07:45:53 2021: BS 65 completed
Sat Jul 10 07:47:53 2021: BS 66 completed
Sat Jul 10 07:49:52 2021: BS 67 completed
Sat Jul 10 07:51:52 2021: BS 68 completed
Sat Jul 10 07:53:52 2021: BS 69 completed
Sat Jul 10 07:55:51 2021: BS 70 completed
Sat Jul 10 07:57:51 2021: BS 71 completed
Sat Jul 10 07:59:51 2021: BS 72 completed
Sat Jul 10 08:01:50 2021: BS 73 completed
Sat Jul 10 08:03:50 2021: BS 74 completed
Sat Jul 10 08:05:49 2021: BS 75 completed
Sat Jul 10 08:07:49 2021: BS 76 completed
Sat Jul 10 08:09:49 2021: BS 77 completed
Sat Jul 10 08:11:48 2021: BS 78 completed
Sat Jul 10 08:13:48 2021: BS 79 completed
Sat Jul 10 08:15:48 2021: BS 80 completed
Sat Jul 10 08:17:47 2021: BS 81 completed
Sat Jul 10 08:19:47 2021: BS 82 completed
Sat Jul 10 08:21:46 2021: BS 83 completed
Sat Jul 10 08:23:46 2021: BS 84 completed
Sat Jul 10 08:25:46 2021: BS 85 completed
Sat Jul 10 08:27:45 2021: BS 86 completed
Sat Jul 10 08:29:45 2021: BS 87 completed
Sat Jul 10 08:31:45 2021: BS 88 completed
Sat Jul 10 08:33:44 2021: BS 89 completed
Sat Jul 10 08:35:44 2021: BS 90 completed
Sat Jul 10 08:37:44 2021: BS 91 completed
Sat Jul 10 08:39:43 2021: BS 92 completed
Sat Jul 10 08:41:43 2021: BS 93 completed
Sat Jul 10 08:43:42 2021: BS 94 completed
Sat Jul 10 08:45:42 2021: BS 95 completed
Sat Jul 10 08:47:42 2021: BS 96 completed
Sat Jul 10 08:49:41 2021: BS 97 completed
Sat Jul 10 08:51:41 2021: BS 98 completed
Sat Jul 10 08:53:41 2021: BS 99 completed
Sat Jul 10 08:55:40 2021: BS 100 completed
Sat Jul 10 08:57:40 2021: BS 101 completed
Sat Jul 10 08:59:40 2021: BS 102 completed
Sat Jul 10 09:01:39 2021: BS 103 completed
Sat Jul 10 09:03:39 2021: BS 104 completed
Sat Jul 10 09:05:38 2021: BS 105 completed
Sat Jul 10 09:07:38 2021: BS 106 completed
Sat Jul 10 09:09:38 2021: BS 107 completed
Sat Jul 10 09:11:37 2021: BS 108 completed
Sat Jul 10 09:13:37 2021: BS 109 completed
Sat Jul 10 09:15:37 2021: BS 110 completed
Sat Jul 10 09:17:36 2021: BS 111 completed
Sat Jul 10 09:19:36 2021: BS 112 completed
Sat Jul 10 09:21:35 2021: BS 113 completed
Sat Jul 10 09:23:35 2021: BS 114 completed
Sat Jul 10 09:25:35 2021: BS 115 completed
Sat Jul 10 09:27:34 2021: BS 116 completed
Sat Jul 10 09:29:34 2021: BS 117 completed
Sat Jul 10 09:31:34 2021: BS 118 completed
Sat Jul 10 09:33:33 2021: BS 119 completed
Sat Jul 10 09:35:33 2021: BS 120 completed
Sat Jul 10 09:37:33 2021: BS 121 completed
Sat Jul 10 09:39:32 2021: BS 122 completed
Sat Jul 10 09:41:32 2021: BS 123 completed
Sat Jul 10 09:43:31 2021: BS 124 completed
Sat Jul 10 09:45:31 2021: BS 125 completed
Sat Jul 10 09:47:31 2021: BS 126 completed
Sat Jul 10 09:49:30 2021: BS 127 completed
Sat Jul 10 09:51:30 2021: BS 128 completed
Sat Jul 10 09:53:30 2021: BS 129 completed
Sat Jul 10 09:55:29 2021: BS 130 completed
Sat Jul 10 09:57:29 2021: BS 131 completed
Sat Jul 10 09:59:28 2021: BS 132 completed
Sat Jul 10 10:01:28 2021: BS 133 completed
Sat Jul 10 10:03:28 2021: BS 134 completed
Sat Jul 10 10:05:27 2021: BS 135 completed
Sat Jul 10 10:07:27 2021: BS 136 completed
Sat Jul 10 10:09:27 2021: BS 137 completed
Sat Jul 10 10:11:26 2021: BS 138 completed
Sat Jul 10 10:13:26 2021: BS 139 completed
Sat Jul 10 10:15:26 2021: BS 140 completed
Sat Jul 10 10:17:25 2021: BS 141 completed
Sat Jul 10 10:19:25 2021: BS 142 completed
Sat Jul 10 10:21:24 2021: BS 143 completed
Sat Jul 10 10:23:24 2021: BS 144 completed
Sat Jul 10 10:25:24 2021: BS 145 completed
Sat Jul 10 10:27:23 2021: BS 146 completed
Sat Jul 10 10:29:23 2021: BS 147 completed
Sat Jul 10 10:31:23 2021: BS 148 completed
Sat Jul 10 10:33:22 2021: BS 149 completed
Sat Jul 10 10:35:22 2021: BS 150 completed
Sat Jul 10 10:37:22 2021: BS 151 completed
Sat Jul 10 10:39:21 2021: BS 152 completed
Sat Jul 10 10:41:21 2021: BS 153 completed
Sat Jul 10 10:43:20 2021: BS 154 completed
Sat Jul 10 10:45:20 2021: BS 155 completed
Sat Jul 10 10:47:20 2021: BS 156 completed
Sat Jul 10 10:49:19 2021: BS 157 completed
Sat Jul 10 10:51:19 2021: BS 158 completed
Sat Jul 10 10:53:19 2021: BS 159 completed
Sat Jul 10 10:55:18 2021: BS 160 completed
Sat Jul 10 10:57:18 2021: BS 161 completed
Sat Jul 10 10:59:17 2021: BS 162 completed
Sat Jul 10 11:01:17 2021: BS 163 completed
Sat Jul 10 11:03:17 2021: BS 164 completed
Sat Jul 10 11:05:16 2021: BS 165 completed
Sat Jul 10 11:07:16 2021: BS 166 completed
Sat Jul 10 11:09:16 2021: BS 167 completed
Sat Jul 10 11:11:15 2021: BS 168 completed
Sat Jul 10 11:13:15 2021: BS 169 completed
Sat Jul 10 11:15:14 2021: BS 170 completed
Sat Jul 10 11:17:14 2021: BS 171 completed
Sat Jul 10 11:19:14 2021: BS 172 completed
Sat Jul 10 11:21:13 2021: BS 173 completed
Sat Jul 10 11:23:13 2021: BS 174 completed
Sat Jul 10 11:25:13 2021: BS 175 completed
Sat Jul 10 11:27:12 2021: BS 176 completed
Sat Jul 10 11:29:12 2021: BS 177 completed
Sat Jul 10 11:31:12 2021: BS 178 completed
Sat Jul 10 11:33:11 2021: BS 179 completed
Sat Jul 10 11:35:11 2021: BS 180 completed
Sat Jul 10 11:37:10 2021: BS 181 completed
Sat Jul 10 11:39:10 2021: BS 182 completed
Sat Jul 10 11:41:10 2021: BS 183 completed
Sat Jul 10 11:43:09 2021: BS 184 completed
Sat Jul 10 11:45:09 2021: BS 185 completed
Sat Jul 10 11:47:09 2021: BS 186 completed
Sat Jul 10 11:49:08 2021: BS 187 completed
Sat Jul 10 11:51:08 2021: BS 188 completed
Sat Jul 10 11:53:07 2021: BS 189 completed
Sat Jul 10 11:55:07 2021: BS 190 completed
Sat Jul 10 11:57:07 2021: BS 191 completed
Sat Jul 10 11:59:06 2021: BS 192 completed
Sat Jul 10 12:01:06 2021: BS 193 completed
Sat Jul 10 12:03:06 2021: BS 194 completed
Sat Jul 10 12:05:05 2021: BS 195 completed
Sat Jul 10 12:07:05 2021: BS 196 completed
Sat Jul 10 12:09:05 2021: BS 197 completed
Sat Jul 10 12:11:04 2021: BS 198 completed
Sat Jul 10 12:13:04 2021: BS 199 completed
Sat Jul 10 12:15:03 2021: BS 200 completed
Sat Jul 10 12:17:03 2021: BS 201 completed
Sat Jul 10 12:19:03 2021: BS 202 completed
Sat Jul 10 12:21:02 2021: BS 203 completed
Sat Jul 10 12:23:02 2021: BS 204 completed
Sat Jul 10 12:25:02 2021: BS 205 completed
Sat Jul 10 12:27:01 2021: BS 206 completed
Sat Jul 10 12:29:01 2021: BS 207 completed
Sat Jul 10 12:31:01 2021: BS 208 completed
Sat Jul 10 12:33:00 2021: BS 209 completed
Sat Jul 10 12:35:00 2021: BS 210 completed
Sat Jul 10 12:36:59 2021: BS 211 completed
Sat Jul 10 12:38:59 2021: BS 212 completed
Sat Jul 10 12:40:59 2021: BS 213 completed
Sat Jul 10 12:42:58 2021: BS 214 completed
Sat Jul 10 12:44:58 2021: BS 215 completed
Sat Jul 10 12:46:58 2021: BS 216 completed
Sat Jul 10 12:48:57 2021: BS 217 completed
Sat Jul 10 12:50:57 2021: BS 218 completed
Sat Jul 10 12:52:56 2021: BS 219 completed
Sat Jul 10 12:54:56 2021: BS 220 completed
Sat Jul 10 12:56:56 2021: BS 221 completed
Sat Jul 10 12:58:55 2021: BS 222 completed
Sat Jul 10 13:00:55 2021: BS 223 completed
Sat Jul 10 13:02:55 2021: BS 224 completed
Sat Jul 10 13:04:54 2021: BS 225 completed
Sat Jul 10 13:06:54 2021: BS 226 completed
Sat Jul 10 13:08:53 2021: BS 227 completed
Sat Jul 10 13:10:53 2021: BS 228 completed
Sat Jul 10 13:12:53 2021: BS 229 completed
Sat Jul 10 13:14:52 2021: BS 230 completed
Sat Jul 10 13:16:52 2021: BS 231 completed
Sat Jul 10 13:18:52 2021: BS 232 completed
Sat Jul 10 13:20:51 2021: BS 233 completed
Sat Jul 10 13:22:51 2021: BS 234 completed
Sat Jul 10 13:24:51 2021: BS 235 completed
Sat Jul 10 13:26:50 2021: BS 236 completed
Sat Jul 10 13:28:50 2021: BS 237 completed
Sat Jul 10 13:30:49 2021: BS 238 completed
Sat Jul 10 13:32:49 2021: BS 239 completed
Sat Jul 10 13:34:49 2021: BS 240 completed
Sat Jul 10 13:36:48 2021: BS 241 completed
Sat Jul 10 13:38:48 2021: BS 242 completed
Sat Jul 10 13:40:48 2021: BS 243 completed
Sat Jul 10 13:42:47 2021: BS 244 completed
Sat Jul 10 13:44:47 2021: BS 245 completed
Sat Jul 10 13:46:47 2021: BS 246 completed
Sat Jul 10 13:48:46 2021: BS 247 completed
Sat Jul 10 13:50:46 2021: BS 248 completed
Sat Jul 10 13:52:45 2021: BS 249 completed
Sat Jul 10 13:54:45 2021: BS 250 completed
Sat Jul 10 13:56:45 2021: BS 251 completed
Sat Jul 10 13:58:44 2021: BS 252 completed
Sat Jul 10 14:00:44 2021: BS 253 completed
Sat Jul 10 14:02:44 2021: BS 254 completed
Sat Jul 10 14:04:43 2021: BS 255 completed
Sat Jul 10 14:06:43 2021: BS 256 completed
Sat Jul 10 14:08:42 2021: BS 257 completed
Sat Jul 10 14:10:42 2021: BS 258 completed
Sat Jul 10 14:12:42 2021: BS 259 completed
Sat Jul 10 14:14:41 2021: BS 260 completed
Sat Jul 10 14:16:41 2021: BS 261 completed
Sat Jul 10 14:18:41 2021: BS 262 completed
Sat Jul 10 14:20:40 2021: BS 263 completed
Sat Jul 10 14:22:40 2021: BS 264 completed
Sat Jul 10 14:24:40 2021: BS 265 completed
Sat Jul 10 14:26:39 2021: BS 266 completed
Sat Jul 10 14:28:39 2021: BS 267 completed
Sat Jul 10 14:30:38 2021: BS 268 completed
Sat Jul 10 14:32:38 2021: BS 269 completed
Sat Jul 10 14:34:38 2021: BS 270 completed
Sat Jul 10 14:36:37 2021: BS 271 completed
Sat Jul 10 14:38:37 2021: BS 272 completed
Sat Jul 10 14:40:37 2021: BS 273 completed
Sat Jul 10 14:42:36 2021: BS 274 completed
Sat Jul 10 14:44:36 2021: BS 275 completed
Sat Jul 10 14:46:36 2021: BS 276 completed
Sat Jul 10 14:48:35 2021: BS 277 completed
Sat Jul 10 14:50:35 2021: BS 278 completed
Sat Jul 10 14:52:34 2021: BS 279 completed
Sat Jul 10 14:54:34 2021: BS 280 completed
Sat Jul 10 14:56:34 2021: BS 281 completed
Sat Jul 10 14:58:33 2021: BS 282 completed
Sat Jul 10 15:00:33 2021: BS 283 completed
Sat Jul 10 15:02:33 2021: BS 284 completed
Sat Jul 10 15:04:32 2021: BS 285 completed
Sat Jul 10 15:06:32 2021: BS 286 completed
Sat Jul 10 15:08:31 2021: BS 287 completed
Sat Jul 10 15:10:31 2021: BS 288 completed
Sat Jul 10 15:12:31 2021: BS 289 completed
Sat Jul 10 15:14:30 2021: BS 290 completed
Sat Jul 10 15:16:30 2021: BS 291 completed
Sat Jul 10 15:18:30 2021: BS 292 completed
Sat Jul 10 15:20:29 2021: BS 293 completed
Sat Jul 10 15:22:29 2021: BS 294 completed
Sat Jul 10 15:24:28 2021: BS 295 completed
Sat Jul 10 15:26:28 2021: BS 296 completed
Sat Jul 10 15:28:28 2021: BS 297 completed
Sat Jul 10 15:30:27 2021: BS 298 completed
Sat Jul 10 15:32:27 2021: BS 299 completed
Sat Jul 10 15:34:27 2021: BS 300 completed
Sat Jul 10 15:36:26 2021: BS 301 completed
Sat Jul 10 15:38:26 2021: BS 302 completed
Sat Jul 10 15:40:26 2021: BS 303 completed
Sat Jul 10 15:42:25 2021: BS 304 completed
Sat Jul 10 15:44:25 2021: BS 305 completed
Sat Jul 10 15:46:24 2021: BS 306 completed
Sat Jul 10 15:48:24 2021: BS 307 completed
Sat Jul 10 15:50:24 2021: BS 308 completed
Sat Jul 10 15:52:23 2021: BS 309 completed
Sat Jul 10 15:54:23 2021: BS 310 completed
Sat Jul 10 15:56:23 2021: BS 311 completed
Sat Jul 10 15:58:22 2021: BS 312 completed
Sat Jul 10 16:00:22 2021: BS 313 completed
Sat Jul 10 16:02:21 2021: BS 314 completed
Sat Jul 10 16:04:21 2021: BS 315 completed
Sat Jul 10 16:06:21 2021: BS 316 completed
Sat Jul 10 16:08:20 2021: BS 317 completed
Sat Jul 10 16:10:20 2021: BS 318 completed
Sat Jul 10 16:12:20 2021: BS 319 completed
Sat Jul 10 16:14:19 2021: BS 320 completed
Sat Jul 10 16:16:19 2021: BS 321 completed
Sat Jul 10 16:18:19 2021: BS 322 completed
Sat Jul 10 16:20:18 2021: BS 323 completed
Sat Jul 10 16:22:18 2021: BS 324 completed
Sat Jul 10 16:24:17 2021: BS 325 completed
Sat Jul 10 16:26:17 2021: BS 326 completed
Sat Jul 10 16:28:17 2021: BS 327 completed
Sat Jul 10 16:30:16 2021: BS 328 completed
Sat Jul 10 16:32:16 2021: BS 329 completed
Sat Jul 10 16:34:16 2021: BS 330 completed
Sat Jul 10 16:36:15 2021: BS 331 completed
Sat Jul 10 16:38:15 2021: BS 332 completed
Sat Jul 10 16:40:14 2021: BS 333 completed
Sat Jul 10 16:42:14 2021: BS 334 completed
Sat Jul 10 16:44:14 2021: BS 335 completed
Sat Jul 10 16:46:13 2021: BS 336 completed
Sat Jul 10 16:48:13 2021: BS 337 completed
Sat Jul 10 16:50:13 2021: BS 338 completed
Sat Jul 10 16:52:12 2021: BS 339 completed
Sat Jul 10 16:54:12 2021: BS 340 completed
Sat Jul 10 16:56:12 2021: BS 341 completed
Sat Jul 10 16:58:11 2021: BS 342 completed
Sat Jul 10 17:00:11 2021: BS 343 completed
Sat Jul 10 17:02:10 2021: BS 344 completed
Sat Jul 10 17:04:10 2021: BS 345 completed
Sat Jul 10 17:06:10 2021: BS 346 completed
Sat Jul 10 17:08:09 2021: BS 347 completed
Sat Jul 10 17:10:09 2021: BS 348 completed
Sat Jul 10 17:12:09 2021: BS 349 completed
Sat Jul 10 17:14:08 2021: BS 350 completed
Sat Jul 10 17:16:08 2021: BS 351 completed
Sat Jul 10 17:18:07 2021: BS 352 completed
Sat Jul 10 17:20:07 2021: BS 353 completed
Sat Jul 10 17:22:07 2021: BS 354 completed
Sat Jul 10 17:24:06 2021: BS 355 completed
Sat Jul 10 17:26:06 2021: BS 356 completed
Sat Jul 10 17:28:06 2021: BS 357 completed
Sat Jul 10 17:30:05 2021: BS 358 completed
Sat Jul 10 17:32:05 2021: BS 359 completed
Sat Jul 10 17:34:05 2021: BS 360 completed
Sat Jul 10 17:36:04 2021: BS 361 completed
Sat Jul 10 17:38:04 2021: BS 362 completed
Sat Jul 10 17:40:03 2021: BS 363 completed
Sat Jul 10 17:42:03 2021: BS 364 completed
Sat Jul 10 17:44:03 2021: BS 365 completed
Sat Jul 10 17:46:02 2021: BS 366 completed
Sat Jul 10 17:48:02 2021: BS 367 completed
Sat Jul 10 17:50:02 2021: BS 368 completed
Sat Jul 10 17:52:01 2021: BS 369 completed
Sat Jul 10 17:54:01 2021: BS 370 completed
Sat Jul 10 17:56:01 2021: BS 371 completed
Sat Jul 10 17:58:00 2021: BS 372 completed
Sat Jul 10 18:00:00 2021: BS 373 completed
Sat Jul 10 18:01:59 2021: BS 374 completed
Sat Jul 10 18:03:59 2021: BS 375 completed
Sat Jul 10 18:05:59 2021: BS 376 completed
Sat Jul 10 18:07:58 2021: BS 377 completed
Sat Jul 10 18:09:58 2021: BS 378 completed
Sat Jul 10 18:11:58 2021: BS 379 completed
Sat Jul 10 18:13:57 2021: BS 380 completed
Sat Jul 10 18:15:57 2021: BS 381 completed
Sat Jul 10 18:17:56 2021: BS 382 completed
Sat Jul 10 18:19:56 2021: BS 383 completed
Sat Jul 10 18:21:56 2021: BS 384 completed
Sat Jul 10 18:23:55 2021: BS 385 completed
Sat Jul 10 18:25:55 2021: BS 386 completed
Sat Jul 10 18:27:55 2021: BS 387 completed
Sat Jul 10 18:29:54 2021: BS 388 completed
Sat Jul 10 18:31:54 2021: BS 389 completed
Sat Jul 10 18:33:54 2021: BS 390 completed
Sat Jul 10 18:35:53 2021: BS 391 completed
Sat Jul 10 18:37:53 2021: BS 392 completed
Sat Jul 10 18:39:52 2021: BS 393 completed
Sat Jul 10 18:41:52 2021: BS 394 completed
Sat Jul 10 18:43:52 2021: BS 395 completed
Sat Jul 10 18:45:51 2021: BS 396 completed
Sat Jul 10 18:47:51 2021: BS 397 completed
Sat Jul 10 18:49:51 2021: BS 398 completed
Sat Jul 10 18:51:50 2021: BS 399 completed
Sat Jul 10 18:53:50 2021: BS 400 completed
Sat Jul 10 18:55:49 2021: BS 401 completed
Sat Jul 10 18:57:49 2021: BS 402 completed
Sat Jul 10 18:59:49 2021: BS 403 completed
Sat Jul 10 19:01:48 2021: BS 404 completed
Sat Jul 10 19:03:48 2021: BS 405 completed
Sat Jul 10 19:05:48 2021: BS 406 completed
Sat Jul 10 19:07:47 2021: BS 407 completed
Sat Jul 10 19:09:47 2021: BS 408 completed
Sat Jul 10 19:11:47 2021: BS 409 completed
Sat Jul 10 19:13:46 2021: BS 410 completed
Sat Jul 10 19:15:46 2021: BS 411 completed
Sat Jul 10 19:17:45 2021: BS 412 completed
Sat Jul 10 19:19:45 2021: BS 413 completed
Sat Jul 10 19:21:45 2021: BS 414 completed
Sat Jul 10 19:23:44 2021: BS 415 completed
Sat Jul 10 19:25:44 2021: BS 416 completed
Sat Jul 10 19:27:44 2021: BS 417 completed
Sat Jul 10 19:29:43 2021: BS 418 completed
Sat Jul 10 19:31:43 2021: BS 419 completed
Sat Jul 10 19:33:43 2021: BS 420 completed
Sat Jul 10 19:35:42 2021: BS 421 completed
Sat Jul 10 19:37:42 2021: BS 422 completed
Sat Jul 10 19:39:41 2021: BS 423 completed
Sat Jul 10 19:41:41 2021: BS 424 completed
Sat Jul 10 19:43:41 2021: BS 425 completed
Sat Jul 10 19:45:40 2021: BS 426 completed
Sat Jul 10 19:47:40 2021: BS 427 completed
Sat Jul 10 19:49:40 2021: BS 428 completed
Sat Jul 10 19:51:39 2021: BS 429 completed
Sat Jul 10 19:53:39 2021: BS 430 completed
Sat Jul 10 19:55:38 2021: BS 431 completed
Sat Jul 10 19:57:38 2021: BS 432 completed
Sat Jul 10 19:59:38 2021: BS 433 completed
Sat Jul 10 20:01:37 2021: BS 434 completed
Sat Jul 10 20:03:37 2021: BS 435 completed
Sat Jul 10 20:05:37 2021: BS 436 completed
Sat Jul 10 20:07:36 2021: BS 437 completed
Sat Jul 10 20:09:36 2021: BS 438 completed
Sat Jul 10 20:11:36 2021: BS 439 completed
Sat Jul 10 20:13:35 2021: BS 440 completed
Sat Jul 10 20:15:35 2021: BS 441 completed
Sat Jul 10 20:17:34 2021: BS 442 completed
Sat Jul 10 20:19:34 2021: BS 443 completed
Sat Jul 10 20:21:34 2021: BS 444 completed
Sat Jul 10 20:23:33 2021: BS 445 completed
Sat Jul 10 20:25:33 2021: BS 446 completed
Sat Jul 10 20:27:33 2021: BS 447 completed
Sat Jul 10 20:29:32 2021: BS 448 completed
Sat Jul 10 20:31:32 2021: BS 449 completed
Sat Jul 10 20:33:31 2021: BS 450 completed
Sat Jul 10 20:35:31 2021: BS 451 completed
Sat Jul 10 20:37:31 2021: BS 452 completed
Sat Jul 10 20:39:30 2021: BS 453 completed
Sat Jul 10 20:41:30 2021: BS 454 completed
Sat Jul 10 20:43:30 2021: BS 455 completed
Sat Jul 10 20:45:29 2021: BS 456 completed
Sat Jul 10 20:47:29 2021: BS 457 completed
Sat Jul 10 20:49:28 2021: BS 458 completed
Sat Jul 10 20:51:28 2021: BS 459 completed
Sat Jul 10 20:53:28 2021: BS 460 completed
Sat Jul 10 20:55:27 2021: BS 461 completed
Sat Jul 10 20:57:27 2021: BS 462 completed
Sat Jul 10 20:59:27 2021: BS 463 completed
Sat Jul 10 21:01:26 2021: BS 464 completed
Sat Jul 10 21:03:26 2021: BS 465 completed
Sat Jul 10 21:05:26 2021: BS 466 completed
Sat Jul 10 21:07:25 2021: BS 467 completed
Sat Jul 10 21:09:25 2021: BS 468 completed
Sat Jul 10 21:11:24 2021: BS 469 completed
Sat Jul 10 21:13:24 2021: BS 470 completed
Sat Jul 10 21:15:24 2021: BS 471 completed
Sat Jul 10 21:17:23 2021: BS 472 completed
Sat Jul 10 21:19:23 2021: BS 473 completed
Sat Jul 10 21:21:23 2021: BS 474 completed
Sat Jul 10 21:23:22 2021: BS 475 completed
Sat Jul 10 21:25:22 2021: BS 476 completed
Sat Jul 10 21:27:21 2021: BS 477 completed
Sat Jul 10 21:29:21 2021: BS 478 completed
Sat Jul 10 21:31:21 2021: BS 479 completed
Sat Jul 10 21:33:20 2021: BS 480 completed
Sat Jul 10 21:35:20 2021: BS 481 completed
Sat Jul 10 21:37:20 2021: BS 482 completed
Sat Jul 10 21:39:19 2021: BS 483 completed
Sat Jul 10 21:41:19 2021: BS 484 completed
Sat Jul 10 21:43:19 2021: BS 485 completed
Sat Jul 10 21:45:18 2021: BS 486 completed
Sat Jul 10 21:47:18 2021: BS 487 completed
Sat Jul 10 21:49:17 2021: BS 488 completed
Sat Jul 10 21:51:17 2021: BS 489 completed
Sat Jul 10 21:53:17 2021: BS 490 completed
Sat Jul 10 21:55:16 2021: BS 491 completed
Sat Jul 10 21:57:16 2021: BS 492 completed
Sat Jul 10 21:59:16 2021: BS 493 completed
Sat Jul 10 22:01:15 2021: BS 494 completed
Sat Jul 10 22:03:15 2021: BS 495 completed
Sat Jul 10 22:05:15 2021: BS 496 completed
Sat Jul 10 22:07:14 2021: BS 497 completed
Sat Jul 10 22:09:14 2021: BS 498 completed
Sat Jul 10 22:11:13 2021: BS 499 completed
Sat Jul 10 22:13:13 2021: BS 500 completed
Sat Jul 10 22:15:13 2021: BS 501 completed
Sat Jul 10 22:17:12 2021: BS 502 completed
Sat Jul 10 22:19:12 2021: BS 503 completed
Sat Jul 10 22:21:12 2021: BS 504 completed
Sat Jul 10 22:23:11 2021: BS 505 completed
Sat Jul 10 22:25:11 2021: BS 506 completed
Sat Jul 10 22:27:10 2021: BS 507 completed
Sat Jul 10 22:29:10 2021: BS 508 completed
Sat Jul 10 22:31:10 2021: BS 509 completed
Sat Jul 10 22:33:09 2021: BS 510 completed
Sat Jul 10 22:35:09 2021: BS 511 completed
Sat Jul 10 22:37:09 2021: BS 512 completed
Sat Jul 10 22:39:08 2021: BS 513 completed
Sat Jul 10 22:41:08 2021: BS 514 completed
Sat Jul 10 22:43:08 2021: BS 515 completed
Sat Jul 10 22:45:07 2021: BS 516 completed
Sat Jul 10 22:47:07 2021: BS 517 completed
Sat Jul 10 22:49:06 2021: BS 518 completed
Sat Jul 10 22:51:06 2021: BS 519 completed
Sat Jul 10 22:53:06 2021: BS 520 completed
Sat Jul 10 22:55:05 2021: BS 521 completed
Sat Jul 10 22:57:05 2021: BS 522 completed
Sat Jul 10 22:59:05 2021: BS 523 completed
Sat Jul 10 23:01:04 2021: BS 524 completed
Sat Jul 10 23:03:04 2021: BS 525 completed
Sat Jul 10 23:05:03 2021: BS 526 completed
Sat Jul 10 23:07:03 2021: BS 527 completed
Sat Jul 10 23:09:03 2021: BS 528 completed
Sat Jul 10 23:11:02 2021: BS 529 completed
Sat Jul 10 23:13:02 2021: BS 530 completed
Sat Jul 10 23:15:02 2021: BS 531 completed
Sat Jul 10 23:17:01 2021: BS 532 completed
Sat Jul 10 23:19:01 2021: BS 533 completed
Sat Jul 10 23:21:01 2021: BS 534 completed
Sat Jul 10 23:23:00 2021: BS 535 completed
Sat Jul 10 23:25:00 2021: BS 536 completed
Sat Jul 10 23:26:59 2021: BS 537 completed
Sat Jul 10 23:28:59 2021: BS 538 completed
Sat Jul 10 23:30:59 2021: BS 539 completed
Sat Jul 10 23:32:58 2021: BS 540 completed
Sat Jul 10 23:34:58 2021: BS 541 completed
Sat Jul 10 23:36:58 2021: BS 542 completed
Sat Jul 10 23:38:57 2021: BS 543 completed
Sat Jul 10 23:40:57 2021: BS 544 completed
Sat Jul 10 23:42:56 2021: BS 545 completed
Sat Jul 10 23:44:56 2021: BS 546 completed
Sat Jul 10 23:46:56 2021: BS 547 completed
Sat Jul 10 23:48:55 2021: BS 548 completed
Sat Jul 10 23:50:55 2021: BS 549 completed
Sat Jul 10 23:52:55 2021: BS 550 completed
Sat Jul 10 23:54:54 2021: BS 551 completed
Sat Jul 10 23:56:54 2021: BS 552 completed
Sat Jul 10 23:58:54 2021: BS 553 completed
Sun Jul 11 00:00:53 2021: BS 554 completed
Sun Jul 11 00:02:53 2021: BS 555 completed
Sun Jul 11 00:04:52 2021: BS 556 completed
Sun Jul 11 00:06:52 2021: BS 557 completed
Sun Jul 11 00:08:52 2021: BS 558 completed
Sun Jul 11 00:10:51 2021: BS 559 completed
Sun Jul 11 00:12:51 2021: BS 560 completed
Sun Jul 11 00:14:51 2021: BS 561 completed
Sun Jul 11 00:16:50 2021: BS 562 completed
Sun Jul 11 00:18:50 2021: BS 563 completed
Sun Jul 11 00:20:50 2021: BS 564 completed
Sun Jul 11 00:22:49 2021: BS 565 completed
Sun Jul 11 00:24:49 2021: BS 566 completed
Sun Jul 11 00:26:48 2021: BS 567 completed
Sun Jul 11 00:28:48 2021: BS 568 completed
Sun Jul 11 00:30:48 2021: BS 569 completed
Sun Jul 11 00:32:47 2021: BS 570 completed
Sun Jul 11 00:34:47 2021: BS 571 completed
Sun Jul 11 00:36:47 2021: BS 572 completed
Sun Jul 11 00:38:46 2021: BS 573 completed
Sun Jul 11 00:40:46 2021: BS 574 completed
Sun Jul 11 00:42:45 2021: BS 575 completed
Sun Jul 11 00:44:45 2021: BS 576 completed
Sun Jul 11 00:46:45 2021: BS 577 completed
Sun Jul 11 00:48:44 2021: BS 578 completed
Sun Jul 11 00:50:44 2021: BS 579 completed
Sun Jul 11 00:52:44 2021: BS 580 completed
Sun Jul 11 00:54:43 2021: BS 581 completed
Sun Jul 11 00:56:43 2021: BS 582 completed
Sun Jul 11 00:58:42 2021: BS 583 completed
Sun Jul 11 01:00:42 2021: BS 584 completed
Sun Jul 11 01:02:42 2021: BS 585 completed
Sun Jul 11 01:04:41 2021: BS 586 completed
Sun Jul 11 01:06:41 2021: BS 587 completed
Sun Jul 11 01:08:41 2021: BS 588 completed
Sun Jul 11 01:10:40 2021: BS 589 completed
Sun Jul 11 01:12:40 2021: BS 590 completed
Sun Jul 11 01:14:40 2021: BS 591 completed
Sun Jul 11 01:16:39 2021: BS 592 completed
Sun Jul 11 01:18:39 2021: BS 593 completed
Sun Jul 11 01:20:38 2021: BS 594 completed
Sun Jul 11 01:22:38 2021: BS 595 completed
Sun Jul 11 01:24:38 2021: BS 596 completed
Sun Jul 11 01:26:37 2021: BS 597 completed
Sun Jul 11 01:28:37 2021: BS 598 completed
Sun Jul 11 01:30:37 2021: BS 599 completed
Sun Jul 11 01:32:36 2021: BS 600 completed
Sun Jul 11 01:34:36 2021: BS 601 completed
Sun Jul 11 01:36:36 2021: BS 602 completed
Sun Jul 11 01:38:35 2021: BS 603 completed
Sun Jul 11 01:40:35 2021: BS 604 completed
Sun Jul 11 01:42:34 2021: BS 605 completed
Sun Jul 11 01:44:34 2021: BS 606 completed
Sun Jul 11 01:46:34 2021: BS 607 completed
Sun Jul 11 01:48:33 2021: BS 608 completed
Sun Jul 11 01:50:33 2021: BS 609 completed
Sun Jul 11 01:52:33 2021: BS 610 completed
Sun Jul 11 01:54:32 2021: BS 611 completed
Sun Jul 11 01:56:32 2021: BS 612 completed
Sun Jul 11 01:58:31 2021: BS 613 completed
Sun Jul 11 02:00:31 2021: BS 614 completed
Sun Jul 11 02:02:31 2021: BS 615 completed
Sun Jul 11 02:04:30 2021: BS 616 completed
Sun Jul 11 02:06:30 2021: BS 617 completed
Sun Jul 11 02:08:30 2021: BS 618 completed
Sun Jul 11 02:10:29 2021: BS 619 completed
Sun Jul 11 02:12:29 2021: BS 620 completed
Sun Jul 11 02:14:29 2021: BS 621 completed
Sun Jul 11 02:16:28 2021: BS 622 completed
Sun Jul 11 02:18:28 2021: BS 623 completed
Sun Jul 11 02:20:27 2021: BS 624 completed
Sun Jul 11 02:22:27 2021: BS 625 completed
Sun Jul 11 02:24:27 2021: BS 626 completed
Sun Jul 11 02:26:26 2021: BS 627 completed
Sun Jul 11 02:28:26 2021: BS 628 completed
Sun Jul 11 02:30:26 2021: BS 629 completed
Sun Jul 11 02:32:25 2021: BS 630 completed
Sun Jul 11 02:34:25 2021: BS 631 completed
Sun Jul 11 02:36:24 2021: BS 632 completed
Sun Jul 11 02:38:24 2021: BS 633 completed
Sun Jul 11 02:40:24 2021: BS 634 completed
Sun Jul 11 02:42:23 2021: BS 635 completed
Sun Jul 11 02:44:23 2021: BS 636 completed
Sun Jul 11 02:46:23 2021: BS 637 completed
Sun Jul 11 02:48:22 2021: BS 638 completed
Sun Jul 11 02:50:22 2021: BS 639 completed
Sun Jul 11 02:52:22 2021: BS 640 completed
Sun Jul 11 02:54:21 2021: BS 641 completed
Sun Jul 11 02:56:21 2021: BS 642 completed
Sun Jul 11 02:58:20 2021: BS 643 completed
Sun Jul 11 03:00:20 2021: BS 644 completed
Sun Jul 11 03:02:20 2021: BS 645 completed
Sun Jul 11 03:04:19 2021: BS 646 completed
Sun Jul 11 03:06:19 2021: BS 647 completed
Sun Jul 11 03:08:19 2021: BS 648 completed
Sun Jul 11 03:10:18 2021: BS 649 completed
Sun Jul 11 03:12:18 2021: BS 650 completed
Sun Jul 11 03:14:17 2021: BS 651 completed
Sun Jul 11 03:16:17 2021: BS 652 completed
Sun Jul 11 03:18:17 2021: BS 653 completed
Sun Jul 11 03:20:16 2021: BS 654 completed
Sun Jul 11 03:22:16 2021: BS 655 completed
Sun Jul 11 03:24:16 2021: BS 656 completed
Sun Jul 11 03:26:15 2021: BS 657 completed
Sun Jul 11 03:28:15 2021: BS 658 completed
Sun Jul 11 03:30:15 2021: BS 659 completed
Sun Jul 11 03:32:14 2021: BS 660 completed
Sun Jul 11 03:34:14 2021: BS 661 completed
Sun Jul 11 03:36:13 2021: BS 662 completed
Sun Jul 11 03:38:13 2021: BS 663 completed
Sun Jul 11 03:40:13 2021: BS 664 completed
Sun Jul 11 03:42:12 2021: BS 665 completed
Sun Jul 11 03:44:12 2021: BS 666 completed
Sun Jul 11 03:46:12 2021: BS 667 completed
Sun Jul 11 03:48:11 2021: BS 668 completed
Sun Jul 11 03:50:11 2021: BS 669 completed
Sun Jul 11 03:52:10 2021: BS 670 completed
Sun Jul 11 03:54:10 2021: BS 671 completed
Sun Jul 11 03:56:10 2021: BS 672 completed
Sun Jul 11 03:58:09 2021: BS 673 completed
Sun Jul 11 04:00:09 2021: BS 674 completed
Sun Jul 11 04:02:09 2021: BS 675 completed
Sun Jul 11 04:04:08 2021: BS 676 completed
Sun Jul 11 04:06:08 2021: BS 677 completed
Sun Jul 11 04:08:08 2021: BS 678 completed
Sun Jul 11 04:10:07 2021: BS 679 completed
Sun Jul 11 04:12:07 2021: BS 680 completed
Sun Jul 11 04:14:06 2021: BS 681 completed
Sun Jul 11 04:16:06 2021: BS 682 completed
Sun Jul 11 04:18:06 2021: BS 683 completed
Sun Jul 11 04:20:05 2021: BS 684 completed
Sun Jul 11 04:22:05 2021: BS 685 completed
Sun Jul 11 04:24:05 2021: BS 686 completed
Sun Jul 11 04:26:04 2021: BS 687 completed
Sun Jul 11 04:28:04 2021: BS 688 completed
Sun Jul 11 04:30:04 2021: BS 689 completed
Sun Jul 11 04:32:03 2021: BS 690 completed
Sun Jul 11 04:34:03 2021: BS 691 completed
Sun Jul 11 04:36:02 2021: BS 692 completed
Sun Jul 11 04:38:02 2021: BS 693 completed
Sun Jul 11 04:40:02 2021: BS 694 completed
Sun Jul 11 04:42:01 2021: BS 695 completed
Sun Jul 11 04:44:01 2021: BS 696 completed
Sun Jul 11 04:46:01 2021: BS 697 completed
Sun Jul 11 04:48:00 2021: BS 698 completed
Sun Jul 11 04:50:00 2021: BS 699 completed
Sun Jul 11 04:51:59 2021: BS 700 completed
Sun Jul 11 04:53:59 2021: BS 701 completed
Sun Jul 11 04:55:59 2021: BS 702 completed
Sun Jul 11 04:57:58 2021: BS 703 completed
Sun Jul 11 04:59:58 2021: BS 704 completed
Sun Jul 11 05:01:58 2021: BS 705 completed
Sun Jul 11 05:03:57 2021: BS 706 completed
Sun Jul 11 05:05:57 2021: BS 707 completed
Sun Jul 11 05:07:57 2021: BS 708 completed
Sun Jul 11 05:09:56 2021: BS 709 completed
Sun Jul 11 05:11:56 2021: BS 710 completed
Sun Jul 11 05:13:55 2021: BS 711 completed
Sun Jul 11 05:15:55 2021: BS 712 completed
Sun Jul 11 05:17:55 2021: BS 713 completed
Sun Jul 11 05:19:54 2021: BS 714 completed
Sun Jul 11 05:21:54 2021: BS 715 completed
Sun Jul 11 05:23:54 2021: BS 716 completed
Sun Jul 11 05:25:53 2021: BS 717 completed
Sun Jul 11 05:27:53 2021: BS 718 completed
Sun Jul 11 05:29:52 2021: BS 719 completed
Sun Jul 11 05:31:52 2021: BS 720 completed
Sun Jul 11 05:33:52 2021: BS 721 completed
Sun Jul 11 05:35:51 2021: BS 722 completed
Sun Jul 11 05:37:51 2021: BS 723 completed
Sun Jul 11 05:39:51 2021: BS 724 completed
Sun Jul 11 05:41:50 2021: BS 725 completed
Sun Jul 11 05:43:50 2021: BS 726 completed
Sun Jul 11 05:45:49 2021: BS 727 completed
Sun Jul 11 05:47:49 2021: BS 728 completed
Sun Jul 11 05:49:49 2021: BS 729 completed
Sun Jul 11 05:51:48 2021: BS 730 completed
Sun Jul 11 05:53:48 2021: BS 731 completed
Sun Jul 11 05:55:48 2021: BS 732 completed
Sun Jul 11 05:57:47 2021: BS 733 completed
Sun Jul 11 05:59:47 2021: BS 734 completed
Sun Jul 11 06:01:47 2021: BS 735 completed
Sun Jul 11 06:03:46 2021: BS 736 completed
Sun Jul 11 06:05:46 2021: BS 737 completed
Sun Jul 11 06:07:45 2021: BS 738 completed
Sun Jul 11 06:09:45 2021: BS 739 completed
Sun Jul 11 06:11:45 2021: BS 740 completed
Sun Jul 11 06:13:44 2021: BS 741 completed
Sun Jul 11 06:15:44 2021: BS 742 completed
Sun Jul 11 06:17:44 2021: BS 743 completed
Sun Jul 11 06:19:43 2021: BS 744 completed
Sun Jul 11 06:21:43 2021: BS 745 completed
Sun Jul 11 06:23:43 2021: BS 746 completed
Sun Jul 11 06:25:42 2021: BS 747 completed
Sun Jul 11 06:27:42 2021: BS 748 completed
Sun Jul 11 06:29:41 2021: BS 749 completed
Sun Jul 11 06:31:41 2021: BS 750 completed
Sun Jul 11 06:33:41 2021: BS 751 completed
Sun Jul 11 06:35:40 2021: BS 752 completed
Sun Jul 11 06:37:40 2021: BS 753 completed
Sun Jul 11 06:39:40 2021: BS 754 completed
Sun Jul 11 06:41:39 2021: BS 755 completed
Sun Jul 11 06:43:39 2021: BS 756 completed
Sun Jul 11 06:45:38 2021: BS 757 completed
Sun Jul 11 06:47:38 2021: BS 758 completed
Sun Jul 11 06:49:38 2021: BS 759 completed
Sun Jul 11 06:51:37 2021: BS 760 completed
Sun Jul 11 06:53:37 2021: BS 761 completed
Sun Jul 11 06:55:37 2021: BS 762 completed
Sun Jul 11 06:57:36 2021: BS 763 completed
Sun Jul 11 06:59:36 2021: BS 764 completed
Sun Jul 11 07:01:35 2021: BS 765 completed
Sun Jul 11 07:03:35 2021: BS 766 completed
Sun Jul 11 07:05:35 2021: BS 767 completed
Sun Jul 11 07:07:34 2021: BS 768 completed
Sun Jul 11 07:09:34 2021: BS 769 completed
Sun Jul 11 07:11:34 2021: BS 770 completed
Sun Jul 11 07:13:33 2021: BS 771 completed
Sun Jul 11 07:15:33 2021: BS 772 completed
Sun Jul 11 07:17:33 2021: BS 773 completed
Sun Jul 11 07:19:32 2021: BS 774 completed
Sun Jul 11 07:21:32 2021: BS 775 completed
Sun Jul 11 07:23:31 2021: BS 776 completed
Sun Jul 11 07:25:31 2021: BS 777 completed
Sun Jul 11 07:27:31 2021: BS 778 completed
Sun Jul 11 07:29:30 2021: BS 779 completed
Sun Jul 11 07:31:30 2021: BS 780 completed
Sun Jul 11 07:33:30 2021: BS 781 completed
Sun Jul 11 07:35:29 2021: BS 782 completed
Sun Jul 11 07:37:29 2021: BS 783 completed
Sun Jul 11 07:39:29 2021: BS 784 completed
Sun Jul 11 07:41:28 2021: BS 785 completed
Sun Jul 11 07:43:28 2021: BS 786 completed
Sun Jul 11 07:45:27 2021: BS 787 completed
Sun Jul 11 07:47:27 2021: BS 788 completed
Sun Jul 11 07:49:27 2021: BS 789 completed
Sun Jul 11 07:51:26 2021: BS 790 completed
Sun Jul 11 07:53:26 2021: BS 791 completed
Sun Jul 11 07:55:26 2021: BS 792 completed
Sun Jul 11 07:57:25 2021: BS 793 completed
Sun Jul 11 07:59:25 2021: BS 794 completed
Sun Jul 11 08:01:24 2021: BS 795 completed
Sun Jul 11 08:03:24 2021: BS 796 completed
Sun Jul 11 08:05:24 2021: BS 797 completed
Sun Jul 11 08:07:23 2021: BS 798 completed
Sun Jul 11 08:09:23 2021: BS 799 completed
Sun Jul 11 08:11:23 2021: BS 800 completed
Sun Jul 11 08:13:22 2021: BS 801 completed
Sun Jul 11 08:15:22 2021: BS 802 completed
Sun Jul 11 08:17:22 2021: BS 803 completed
Sun Jul 11 08:19:21 2021: BS 804 completed
Sun Jul 11 08:21:21 2021: BS 805 completed
Sun Jul 11 08:23:20 2021: BS 806 completed
Sun Jul 11 08:25:20 2021: BS 807 completed
Sun Jul 11 08:27:20 2021: BS 808 completed
Sun Jul 11 08:29:19 2021: BS 809 completed
Sun Jul 11 08:31:19 2021: BS 810 completed
Sun Jul 11 08:33:19 2021: BS 811 completed
Sun Jul 11 08:35:18 2021: BS 812 completed
Sun Jul 11 08:37:18 2021: BS 813 completed
Sun Jul 11 08:39:17 2021: BS 814 completed
Sun Jul 11 08:41:17 2021: BS 815 completed
Sun Jul 11 08:43:17 2021: BS 816 completed
Sun Jul 11 08:45:16 2021: BS 817 completed
Sun Jul 11 08:47:16 2021: BS 818 completed
Sun Jul 11 08:49:16 2021: BS 819 completed
Sun Jul 11 08:51:15 2021: BS 820 completed
Sun Jul 11 08:53:15 2021: BS 821 completed
Sun Jul 11 08:55:15 2021: BS 822 completed
Sun Jul 11 08:57:14 2021: BS 823 completed
Sun Jul 11 08:59:14 2021: BS 824 completed
Sun Jul 11 09:01:13 2021: BS 825 completed
Sun Jul 11 09:03:13 2021: BS 826 completed
Sun Jul 11 09:05:13 2021: BS 827 completed
Sun Jul 11 09:07:12 2021: BS 828 completed
Sun Jul 11 09:09:12 2021: BS 829 completed
Sun Jul 11 09:11:12 2021: BS 830 completed
Sun Jul 11 09:13:11 2021: BS 831 completed
Sun Jul 11 09:15:11 2021: BS 832 completed
Sun Jul 11 09:17:11 2021: BS 833 completed
Sun Jul 11 09:19:10 2021: BS 834 completed
Sun Jul 11 09:21:10 2021: BS 835 completed
Sun Jul 11 09:23:09 2021: BS 836 completed
Sun Jul 11 09:25:09 2021: BS 837 completed
Sun Jul 11 09:27:09 2021: BS 838 completed
Sun Jul 11 09:29:08 2021: BS 839 completed
Sun Jul 11 09:31:08 2021: BS 840 completed
Sun Jul 11 09:33:08 2021: BS 841 completed
Sun Jul 11 09:35:07 2021: BS 842 completed
Sun Jul 11 09:37:07 2021: BS 843 completed
Sun Jul 11 09:39:06 2021: BS 844 completed
Sun Jul 11 09:41:06 2021: BS 845 completed
Sun Jul 11 09:43:06 2021: BS 846 completed
Sun Jul 11 09:45:05 2021: BS 847 completed
Sun Jul 11 09:47:05 2021: BS 848 completed
Sun Jul 11 09:49:05 2021: BS 849 completed
Sun Jul 11 09:51:04 2021: BS 850 completed
Sun Jul 11 09:53:04 2021: BS 851 completed
Sun Jul 11 09:55:03 2021: BS 852 completed
Sun Jul 11 09:57:03 2021: BS 853 completed
Sun Jul 11 09:59:03 2021: BS 854 completed
Sun Jul 11 10:01:02 2021: BS 855 completed
Sun Jul 11 10:03:02 2021: BS 856 completed
Sun Jul 11 10:05:02 2021: BS 857 completed
Sun Jul 11 10:07:01 2021: BS 858 completed
Sun Jul 11 10:09:01 2021: BS 859 completed
Sun Jul 11 10:11:01 2021: BS 860 completed
Sun Jul 11 10:13:00 2021: BS 861 completed
Sun Jul 11 10:15:00 2021: BS 862 completed
Sun Jul 11 10:16:59 2021: BS 863 completed
Sun Jul 11 10:18:59 2021: BS 864 completed
Sun Jul 11 10:20:59 2021: BS 865 completed
Sun Jul 11 10:22:58 2021: BS 866 completed
Sun Jul 11 10:24:58 2021: BS 867 completed
Sun Jul 11 10:26:58 2021: BS 868 completed
Sun Jul 11 10:28:57 2021: BS 869 completed
Sun Jul 11 10:30:57 2021: BS 870 completed
Sun Jul 11 10:32:57 2021: BS 871 completed
Sun Jul 11 10:34:56 2021: BS 872 completed
Sun Jul 11 10:36:56 2021: BS 873 completed
Sun Jul 11 10:38:55 2021: BS 874 completed
Sun Jul 11 10:40:55 2021: BS 875 completed
Sun Jul 11 10:42:55 2021: BS 876 completed
Sun Jul 11 10:44:54 2021: BS 877 completed
Sun Jul 11 10:46:54 2021: BS 878 completed
Sun Jul 11 10:48:54 2021: BS 879 completed
Sun Jul 11 10:50:53 2021: BS 880 completed
Sun Jul 11 10:52:53 2021: BS 881 completed
Sun Jul 11 10:54:52 2021: BS 882 completed
Sun Jul 11 10:56:52 2021: BS 883 completed
Sun Jul 11 10:58:52 2021: BS 884 completed
Sun Jul 11 11:00:51 2021: BS 885 completed
Sun Jul 11 11:02:51 2021: BS 886 completed
Sun Jul 11 11:04:51 2021: BS 887 completed
Sun Jul 11 11:06:50 2021: BS 888 completed
Sun Jul 11 11:08:50 2021: BS 889 completed
Sun Jul 11 11:10:50 2021: BS 890 completed
Sun Jul 11 11:12:49 2021: BS 891 completed
Sun Jul 11 11:14:49 2021: BS 892 completed
Sun Jul 11 11:16:48 2021: BS 893 completed
Sun Jul 11 11:18:48 2021: BS 894 completed
Sun Jul 11 11:20:48 2021: BS 895 completed
Sun Jul 11 11:22:47 2021: BS 896 completed
Sun Jul 11 11:24:47 2021: BS 897 completed
Sun Jul 11 11:26:47 2021: BS 898 completed
Sun Jul 11 11:28:46 2021: BS 899 completed
Sun Jul 11 11:30:46 2021: BS 900 completed
Sun Jul 11 11:32:45 2021: BS 901 completed
Sun Jul 11 11:34:45 2021: BS 902 completed
Sun Jul 11 11:36:45 2021: BS 903 completed
Sun Jul 11 11:38:44 2021: BS 904 completed
Sun Jul 11 11:40:44 2021: BS 905 completed
Sun Jul 11 11:42:44 2021: BS 906 completed
Sun Jul 11 11:44:43 2021: BS 907 completed
Sun Jul 11 11:46:43 2021: BS 908 completed
Sun Jul 11 11:48:42 2021: BS 909 completed
Sun Jul 11 11:50:42 2021: BS 910 completed
Sun Jul 11 11:52:42 2021: BS 911 completed
Sun Jul 11 11:54:41 2021: BS 912 completed
Sun Jul 11 11:56:41 2021: BS 913 completed
Sun Jul 11 11:58:41 2021: BS 914 completed
Sun Jul 11 12:00:40 2021: BS 915 completed
Sun Jul 11 12:02:40 2021: BS 916 completed
Sun Jul 11 12:04:40 2021: BS 917 completed
Sun Jul 11 12:06:39 2021: BS 918 completed
Sun Jul 11 12:08:39 2021: BS 919 completed
Sun Jul 11 12:10:38 2021: BS 920 completed
Sun Jul 11 12:12:38 2021: BS 921 completed
Sun Jul 11 12:14:38 2021: BS 922 completed
Sun Jul 11 12:16:37 2021: BS 923 completed
Sun Jul 11 12:18:37 2021: BS 924 completed
Sun Jul 11 12:20:37 2021: BS 925 completed
Sun Jul 11 12:22:36 2021: BS 926 completed
Sun Jul 11 12:24:36 2021: BS 927 completed
Sun Jul 11 12:26:36 2021: BS 928 completed
Sun Jul 11 12:28:35 2021: BS 929 completed
Sun Jul 11 12:30:35 2021: BS 930 completed
Sun Jul 11 12:32:34 2021: BS 931 completed
Sun Jul 11 12:34:34 2021: BS 932 completed
Sun Jul 11 12:36:34 2021: BS 933 completed
Sun Jul 11 12:38:33 2021: BS 934 completed
Sun Jul 11 12:40:33 2021: BS 935 completed
Sun Jul 11 12:42:33 2021: BS 936 completed
Sun Jul 11 12:44:32 2021: BS 937 completed
Sun Jul 11 12:46:32 2021: BS 938 completed
Sun Jul 11 12:48:31 2021: BS 939 completed
Sun Jul 11 12:50:31 2021: BS 940 completed
Sun Jul 11 12:52:31 2021: BS 941 completed
Sun Jul 11 12:54:30 2021: BS 942 completed
Sun Jul 11 12:56:30 2021: BS 943 completed
Sun Jul 11 12:58:30 2021: BS 944 completed
Sun Jul 11 13:00:29 2021: BS 945 completed
Sun Jul 11 13:02:29 2021: BS 946 completed
Sun Jul 11 13:04:29 2021: BS 947 completed
Sun Jul 11 13:06:28 2021: BS 948 completed
Sun Jul 11 13:08:28 2021: BS 949 completed
Sun Jul 11 13:10:27 2021: BS 950 completed
Sun Jul 11 13:12:27 2021: BS 951 completed
Sun Jul 11 13:14:27 2021: BS 952 completed
Sun Jul 11 13:16:26 2021: BS 953 completed
Sun Jul 11 13:18:26 2021: BS 954 completed
Sun Jul 11 13:20:26 2021: BS 955 completed
Sun Jul 11 13:22:25 2021: BS 956 completed
Sun Jul 11 13:24:25 2021: BS 957 completed
Sun Jul 11 13:26:24 2021: BS 958 completed
Sun Jul 11 13:28:24 2021: BS 959 completed
Sun Jul 11 13:30:24 2021: BS 960 completed
Sun Jul 11 13:32:23 2021: BS 961 completed
Sun Jul 11 13:34:23 2021: BS 962 completed
Sun Jul 11 13:36:23 2021: BS 963 completed
Sun Jul 11 13:38:22 2021: BS 964 completed
Sun Jul 11 13:40:22 2021: BS 965 completed
Sun Jul 11 13:42:22 2021: BS 966 completed
Sun Jul 11 13:44:21 2021: BS 967 completed
Sun Jul 11 13:46:21 2021: BS 968 completed
Sun Jul 11 13:48:20 2021: BS 969 completed
Sun Jul 11 13:50:20 2021: BS 970 completed
Sun Jul 11 13:52:20 2021: BS 971 completed
Sun Jul 11 13:54:19 2021: BS 972 completed
Sun Jul 11 13:56:19 2021: BS 973 completed
Sun Jul 11 13:58:19 2021: BS 974 completed
Sun Jul 11 14:00:18 2021: BS 975 completed
Sun Jul 11 14:02:18 2021: BS 976 completed
Sun Jul 11 14:04:17 2021: BS 977 completed
Sun Jul 11 14:06:17 2021: BS 978 completed
Sun Jul 11 14:08:17 2021: BS 979 completed
Sun Jul 11 14:10:16 2021: BS 980 completed
Sun Jul 11 14:12:16 2021: BS 981 completed
Sun Jul 11 14:14:16 2021: BS 982 completed
Sun Jul 11 14:16:15 2021: BS 983 completed
Sun Jul 11 14:18:15 2021: BS 984 completed
Sun Jul 11 14:20:15 2021: BS 985 completed
Sun Jul 11 14:22:14 2021: BS 986 completed
Sun Jul 11 14:24:14 2021: BS 987 completed
Sun Jul 11 14:26:13 2021: BS 988 completed
Sun Jul 11 14:28:13 2021: BS 989 completed
Sun Jul 11 14:30:13 2021: BS 990 completed
Sun Jul 11 14:32:12 2021: BS 991 completed
Sun Jul 11 14:34:12 2021: BS 992 completed
Sun Jul 11 14:36:12 2021: BS 993 completed
Sun Jul 11 14:38:11 2021: BS 994 completed
Sun Jul 11 14:40:11 2021: BS 995 completed
Sun Jul 11 14:42:11 2021: BS 996 completed
Sun Jul 11 14:44:10 2021: BS 997 completed
Sun Jul 11 14:46:10 2021: BS 998 completed
Sun Jul 11 14:48:09 2021: BS 999 completed
Sun Jul 11 14:50:09 2021: BS 1000 completed
Sun Jul 11 14:52:09 2021: BS 1001 completed
Sun Jul 11 14:54:08 2021: BS 1002 completed
Sun Jul 11 14:56:08 2021: BS 1003 completed
Sun Jul 11 14:58:08 2021: BS 1004 completed
Sun Jul 11 15:00:07 2021: BS 1005 completed
Sun Jul 11 15:02:07 2021: BS 1006 completed
Sun Jul 11 15:04:06 2021: BS 1007 completed
Sun Jul 11 15:06:06 2021: BS 1008 completed
Sun Jul 11 15:08:06 2021: BS 1009 completed
Sun Jul 11 15:10:05 2021: BS 1010 completed
Sun Jul 11 15:12:05 2021: BS 1011 completed
Sun Jul 11 15:14:05 2021: BS 1012 completed
Sun Jul 11 15:16:04 2021: BS 1013 completed
Sun Jul 11 15:18:04 2021: BS 1014 completed
Sun Jul 11 15:20:04 2021: BS 1015 completed
Sun Jul 11 15:22:03 2021: BS 1016 completed
Sun Jul 11 15:24:03 2021: BS 1017 completed
Sun Jul 11 15:26:02 2021: BS 1018 completed
Sun Jul 11 15:28:02 2021: BS 1019 completed
Sun Jul 11 15:30:02 2021: BS 1020 completed
Sun Jul 11 15:32:01 2021: BS 1021 completed
Sun Jul 11 15:34:01 2021: BS 1022 completed
Sun Jul 11 15:36:01 2021: BS 1023 completed
Sun Jul 11 15:38:00 2021: BS 1024 completed
Sun Jul 11 15:40:00 2021: BS 1025 completed
Sun Jul 11 15:41:59 2021: BS 1026 completed
Sun Jul 11 15:43:59 2021: BS 1027 completed
Sun Jul 11 15:45:59 2021: BS 1028 completed
Sun Jul 11 15:47:58 2021: BS 1029 completed
Sun Jul 11 15:49:58 2021: BS 1030 completed
Sun Jul 11 15:51:58 2021: BS 1031 completed
Sun Jul 11 15:53:57 2021: BS 1032 completed
Sun Jul 11 15:55:57 2021: BS 1033 completed
Sun Jul 11 15:57:57 2021: BS 1034 completed
Sun Jul 11 15:59:56 2021: BS 1035 completed
Sun Jul 11 16:01:56 2021: BS 1036 completed
Sun Jul 11 16:03:55 2021: BS 1037 completed
Sun Jul 11 16:05:55 2021: BS 1038 completed
Sun Jul 11 16:07:55 2021: BS 1039 completed
Sun Jul 11 16:09:54 2021: BS 1040 completed
Sun Jul 11 16:11:54 2021: BS 1041 completed
Sun Jul 11 16:13:54 2021: BS 1042 completed
Sun Jul 11 16:15:53 2021: BS 1043 completed
Sun Jul 11 16:17:53 2021: BS 1044 completed
Sun Jul 11 16:19:52 2021: BS 1045 completed
Sun Jul 11 16:21:52 2021: BS 1046 completed
Sun Jul 11 16:23:52 2021: BS 1047 completed
Sun Jul 11 16:25:51 2021: BS 1048 completed
Sun Jul 11 16:27:51 2021: BS 1049 completed
Sun Jul 11 16:29:51 2021: BS 1050 completed
Sun Jul 11 16:31:50 2021: BS 1051 completed
Sun Jul 11 16:33:50 2021: BS 1052 completed
Sun Jul 11 16:35:50 2021: BS 1053 completed
Sun Jul 11 16:37:49 2021: BS 1054 completed
Sun Jul 11 16:39:49 2021: BS 1055 completed
Sun Jul 11 16:41:48 2021: BS 1056 completed
Sun Jul 11 16:43:48 2021: BS 1057 completed
Sun Jul 11 16:45:48 2021: BS 1058 completed
Sun Jul 11 16:47:47 2021: BS 1059 completed
Sun Jul 11 16:49:47 2021: BS 1060 completed
Sun Jul 11 16:51:47 2021: BS 1061 completed
Sun Jul 11 16:53:46 2021: BS 1062 completed
Sun Jul 11 16:55:46 2021: BS 1063 completed
Sun Jul 11 16:57:45 2021: BS 1064 completed
Sun Jul 11 16:59:45 2021: BS 1065 completed
Sun Jul 11 17:01:45 2021: BS 1066 completed
Sun Jul 11 17:03:44 2021: BS 1067 completed
Sun Jul 11 17:05:44 2021: BS 1068 completed
Sun Jul 11 17:07:44 2021: BS 1069 completed
Sun Jul 11 17:09:43 2021: BS 1070 completed
Sun Jul 11 17:11:43 2021: BS 1071 completed
Sun Jul 11 17:13:43 2021: BS 1072 completed
Sun Jul 11 17:15:42 2021: BS 1073 completed
Sun Jul 11 17:17:42 2021: BS 1074 completed
Sun Jul 11 17:19:41 2021: BS 1075 completed
Sun Jul 11 17:21:41 2021: BS 1076 completed
Sun Jul 11 17:23:41 2021: BS 1077 completed
Sun Jul 11 17:25:40 2021: BS 1078 completed
Sun Jul 11 17:27:40 2021: BS 1079 completed
Sun Jul 11 17:29:40 2021: BS 1080 completed
Sun Jul 11 17:31:39 2021: BS 1081 completed
Sun Jul 11 17:33:39 2021: BS 1082 completed
Sun Jul 11 17:35:38 2021: BS 1083 completed
Sun Jul 11 17:37:38 2021: BS 1084 completed
Sun Jul 11 17:39:38 2021: BS 1085 completed
Sun Jul 11 17:41:37 2021: BS 1086 completed
Sun Jul 11 17:43:37 2021: BS 1087 completed
Sun Jul 11 17:45:37 2021: BS 1088 completed
Sun Jul 11 17:47:36 2021: BS 1089 completed
Sun Jul 11 17:49:36 2021: BS 1090 completed
Sun Jul 11 17:51:36 2021: BS 1091 completed
Sun Jul 11 17:53:35 2021: BS 1092 completed
Sun Jul 11 17:55:35 2021: BS 1093 completed
Sun Jul 11 17:57:34 2021: BS 1094 completed
Sun Jul 11 17:59:34 2021: BS 1095 completed
Sun Jul 11 18:01:34 2021: BS 1096 completed
Sun Jul 11 18:03:33 2021: BS 1097 completed
Sun Jul 11 18:05:33 2021: BS 1098 completed
Sun Jul 11 18:07:33 2021: BS 1099 completed
Sun Jul 11 18:09:32 2021: BS 1100 completed
Sun Jul 11 18:11:32 2021: BS 1101 completed
Sun Jul 11 18:13:31 2021: BS 1102 completed
Sun Jul 11 18:15:31 2021: BS 1103 completed
Sun Jul 11 18:17:31 2021: BS 1104 completed
Sun Jul 11 18:19:30 2021: BS 1105 completed
Sun Jul 11 18:21:30 2021: BS 1106 completed
Sun Jul 11 18:23:30 2021: BS 1107 completed
Sun Jul 11 18:25:29 2021: BS 1108 completed
Sun Jul 11 18:27:29 2021: BS 1109 completed
Sun Jul 11 18:29:29 2021: BS 1110 completed
Sun Jul 11 18:31:28 2021: BS 1111 completed
Sun Jul 11 18:33:28 2021: BS 1112 completed
Sun Jul 11 18:35:27 2021: BS 1113 completed
Sun Jul 11 18:37:27 2021: BS 1114 completed
Sun Jul 11 18:39:27 2021: BS 1115 completed
Sun Jul 11 18:41:26 2021: BS 1116 completed
Sun Jul 11 18:43:26 2021: BS 1117 completed
Sun Jul 11 18:45:26 2021: BS 1118 completed
Sun Jul 11 18:47:25 2021: BS 1119 completed
Sun Jul 11 18:49:25 2021: BS 1120 completed
Sun Jul 11 18:51:24 2021: BS 1121 completed
Sun Jul 11 18:53:24 2021: BS 1122 completed
Sun Jul 11 18:55:24 2021: BS 1123 completed
Sun Jul 11 18:57:23 2021: BS 1124 completed
Sun Jul 11 18:59:23 2021: BS 1125 completed
Sun Jul 11 19:01:23 2021: BS 1126 completed
Sun Jul 11 19:03:22 2021: BS 1127 completed
Sun Jul 11 19:05:22 2021: BS 1128 completed
Sun Jul 11 19:07:22 2021: BS 1129 completed
Sun Jul 11 19:09:21 2021: BS 1130 completed
Sun Jul 11 19:11:21 2021: BS 1131 completed
Sun Jul 11 19:13:20 2021: BS 1132 completed
Sun Jul 11 19:15:20 2021: BS 1133 completed
Sun Jul 11 19:17:20 2021: BS 1134 completed
Sun Jul 11 19:19:19 2021: BS 1135 completed
Sun Jul 11 19:21:19 2021: BS 1136 completed
Sun Jul 11 19:23:19 2021: BS 1137 completed
Sun Jul 11 19:25:18 2021: BS 1138 completed
Sun Jul 11 19:27:18 2021: BS 1139 completed
Sun Jul 11 19:29:17 2021: BS 1140 completed
Sun Jul 11 19:31:17 2021: BS 1141 completed
Sun Jul 11 19:33:17 2021: BS 1142 completed
Sun Jul 11 19:35:16 2021: BS 1143 completed
Sun Jul 11 19:37:16 2021: BS 1144 completed
Sun Jul 11 19:39:16 2021: BS 1145 completed
Sun Jul 11 19:41:15 2021: BS 1146 completed
Sun Jul 11 19:43:15 2021: BS 1147 completed
Sun Jul 11 19:45:15 2021: BS 1148 completed
Sun Jul 11 19:47:14 2021: BS 1149 completed
Sun Jul 11 19:49:14 2021: BS 1150 completed
Sun Jul 11 19:51:13 2021: BS 1151 completed
Sun Jul 11 19:53:13 2021: BS 1152 completed
Sun Jul 11 19:55:13 2021: BS 1153 completed
Sun Jul 11 19:57:12 2021: BS 1154 completed
Sun Jul 11 19:59:12 2021: BS 1155 completed
Sun Jul 11 20:01:12 2021: BS 1156 completed
Sun Jul 11 20:03:11 2021: BS 1157 completed
Sun Jul 11 20:05:11 2021: BS 1158 completed
Sun Jul 11 20:07:11 2021: BS 1159 completed
Sun Jul 11 20:09:10 2021: BS 1160 completed
Sun Jul 11 20:11:10 2021: BS 1161 completed
Sun Jul 11 20:13:09 2021: BS 1162 completed
Sun Jul 11 20:15:09 2021: BS 1163 completed
Sun Jul 11 20:17:09 2021: BS 1164 completed
Sun Jul 11 20:19:08 2021: BS 1165 completed
Sun Jul 11 20:21:08 2021: BS 1166 completed
Sun Jul 11 20:23:08 2021: BS 1167 completed
Sun Jul 11 20:25:07 2021: BS 1168 completed
Sun Jul 11 20:27:07 2021: BS 1169 completed
Sun Jul 11 20:29:06 2021: BS 1170 completed
Sun Jul 11 20:31:06 2021: BS 1171 completed
Sun Jul 11 20:33:06 2021: BS 1172 completed
Sun Jul 11 20:35:05 2021: BS 1173 completed
Sun Jul 11 20:37:05 2021: BS 1174 completed
Sun Jul 11 20:39:05 2021: BS 1175 completed
Sun Jul 11 20:41:04 2021: BS 1176 completed
Sun Jul 11 20:43:04 2021: BS 1177 completed
Sun Jul 11 20:45:04 2021: BS 1178 completed
Sun Jul 11 20:47:03 2021: BS 1179 completed
Sun Jul 11 20:49:03 2021: BS 1180 completed
Sun Jul 11 20:51:02 2021: BS 1181 completed
Sun Jul 11 20:53:02 2021: BS 1182 completed
Sun Jul 11 20:55:02 2021: BS 1183 completed
Sun Jul 11 20:57:01 2021: BS 1184 completed
Sun Jul 11 20:59:01 2021: BS 1185 completed
Sun Jul 11 21:01:01 2021: BS 1186 completed
Sun Jul 11 21:03:00 2021: BS 1187 completed
Sun Jul 11 21:05:00 2021: BS 1188 completed
Sun Jul 11 21:06:59 2021: BS 1189 completed
Sun Jul 11 21:08:59 2021: BS 1190 completed
Sun Jul 11 21:10:59 2021: BS 1191 completed
Sun Jul 11 21:12:58 2021: BS 1192 completed
Sun Jul 11 21:14:58 2021: BS 1193 completed
Sun Jul 11 21:16:58 2021: BS 1194 completed
Sun Jul 11 21:18:57 2021: BS 1195 completed
Sun Jul 11 21:20:57 2021: BS 1196 completed
Sun Jul 11 21:22:57 2021: BS 1197 completed
Sun Jul 11 21:24:56 2021: BS 1198 completed
Sun Jul 11 21:26:56 2021: BS 1199 completed
Sun Jul 11 21:28:55 2021: BS 1200 completed
Sun Jul 11 21:30:55 2021: BS 1201 completed
Sun Jul 11 21:32:55 2021: BS 1202 completed
Sun Jul 11 21:34:54 2021: BS 1203 completed
Sun Jul 11 21:36:54 2021: BS 1204 completed
Sun Jul 11 21:38:54 2021: BS 1205 completed
Sun Jul 11 21:40:53 2021: BS 1206 completed
Sun Jul 11 21:42:53 2021: BS 1207 completed
Sun Jul 11 21:44:52 2021: BS 1208 completed
Sun Jul 11 21:46:52 2021: BS 1209 completed
Sun Jul 11 21:48:52 2021: BS 1210 completed
Sun Jul 11 21:50:51 2021: BS 1211 completed
Sun Jul 11 21:52:51 2021: BS 1212 completed
Sun Jul 11 21:54:51 2021: BS 1213 completed
Sun Jul 11 21:56:50 2021: BS 1214 completed
Sun Jul 11 21:58:50 2021: BS 1215 completed
Sun Jul 11 22:00:50 2021: BS 1216 completed
Sun Jul 11 22:02:49 2021: BS 1217 completed
Sun Jul 11 22:04:49 2021: BS 1218 completed
Sun Jul 11 22:06:48 2021: BS 1219 completed
Sun Jul 11 22:08:48 2021: BS 1220 completed
Sun Jul 11 22:10:48 2021: BS 1221 completed
Sun Jul 11 22:12:47 2021: BS 1222 completed
Sun Jul 11 22:14:47 2021: BS 1223 completed
Sun Jul 11 22:16:47 2021: BS 1224 completed
Sun Jul 11 22:18:46 2021: BS 1225 completed
Sun Jul 11 22:20:46 2021: BS 1226 completed
Sun Jul 11 22:22:45 2021: BS 1227 completed
Sun Jul 11 22:24:45 2021: BS 1228 completed
Sun Jul 11 22:26:45 2021: BS 1229 completed
Sun Jul 11 22:28:44 2021: BS 1230 completed
Sun Jul 11 22:30:44 2021: BS 1231 completed
Sun Jul 11 22:32:44 2021: BS 1232 completed
Sun Jul 11 22:34:43 2021: BS 1233 completed
Sun Jul 11 22:36:43 2021: BS 1234 completed
Sun Jul 11 22:38:43 2021: BS 1235 completed
Sun Jul 11 22:40:42 2021: BS 1236 completed
Sun Jul 11 22:42:42 2021: BS 1237 completed
Sun Jul 11 22:44:41 2021: BS 1238 completed
Sun Jul 11 22:46:41 2021: BS 1239 completed
Sun Jul 11 22:48:41 2021: BS 1240 completed
Sun Jul 11 22:50:40 2021: BS 1241 completed
Sun Jul 11 22:52:40 2021: BS 1242 completed
Sun Jul 11 22:54:40 2021: BS 1243 completed
Sun Jul 11 22:56:39 2021: BS 1244 completed
Sun Jul 11 22:58:39 2021: BS 1245 completed
Sun Jul 11 23:00:39 2021: BS 1246 completed
Sun Jul 11 23:02:38 2021: BS 1247 completed
Sun Jul 11 23:04:38 2021: BS 1248 completed
Sun Jul 11 23:06:37 2021: BS 1249 completed
Sun Jul 11 23:08:37 2021: BS 1250 completed
Sun Jul 11 23:10:37 2021: BS 1251 completed
Sun Jul 11 23:12:36 2021: BS 1252 completed
Sun Jul 11 23:14:36 2021: BS 1253 completed
Sun Jul 11 23:16:36 2021: BS 1254 completed
Sun Jul 11 23:18:35 2021: BS 1255 completed
Sun Jul 11 23:20:35 2021: BS 1256 completed
Sun Jul 11 23:22:34 2021: BS 1257 completed
Sun Jul 11 23:24:34 2021: BS 1258 completed
Sun Jul 11 23:26:34 2021: BS 1259 completed
Sun Jul 11 23:28:33 2021: BS 1260 completed
Sun Jul 11 23:30:33 2021: BS 1261 completed
Sun Jul 11 23:32:33 2021: BS 1262 completed
Sun Jul 11 23:34:32 2021: BS 1263 completed
Sun Jul 11 23:36:32 2021: BS 1264 completed
Sun Jul 11 23:38:32 2021: BS 1265 completed
Sun Jul 11 23:40:31 2021: BS 1266 completed
Sun Jul 11 23:42:31 2021: BS 1267 completed
Sun Jul 11 23:44:30 2021: BS 1268 completed
Sun Jul 11 23:46:30 2021: BS 1269 completed
Sun Jul 11 23:48:30 2021: BS 1270 completed
Sun Jul 11 23:50:29 2021: BS 1271 completed
Sun Jul 11 23:52:29 2021: BS 1272 completed
Sun Jul 11 23:54:29 2021: BS 1273 completed
Sun Jul 11 23:56:28 2021: BS 1274 completed
Sun Jul 11 23:58:28 2021: BS 1275 completed
Mon Jul 12 00:00:27 2021: BS 1276 completed
Mon Jul 12 00:02:27 2021: BS 1277 completed
Mon Jul 12 00:04:27 2021: BS 1278 completed
Mon Jul 12 00:06:26 2021: BS 1279 completed
Mon Jul 12 00:08:26 2021: BS 1280 completed
Mon Jul 12 00:10:26 2021: BS 1281 completed
Mon Jul 12 00:12:25 2021: BS 1282 completed
Mon Jul 12 00:14:25 2021: BS 1283 completed
Mon Jul 12 00:16:24 2021: BS 1284 completed
Mon Jul 12 00:18:24 2021: BS 1285 completed
Mon Jul 12 00:20:24 2021: BS 1286 completed
Mon Jul 12 00:22:23 2021: BS 1287 completed
Mon Jul 12 00:24:23 2021: BS 1288 completed
Mon Jul 12 00:26:23 2021: BS 1289 completed
Mon Jul 12 00:28:22 2021: BS 1290 completed
Mon Jul 12 00:30:22 2021: BS 1291 completed
Mon Jul 12 00:32:22 2021: BS 1292 completed
Mon Jul 12 00:34:21 2021: BS 1293 completed
Mon Jul 12 00:36:21 2021: BS 1294 completed
Mon Jul 12 00:38:20 2021: BS 1295 completed
Mon Jul 12 00:40:20 2021: BS 1296 completed
Mon Jul 12 00:42:20 2021: BS 1297 completed
Mon Jul 12 00:44:19 2021: BS 1298 completed
Mon Jul 12 00:46:19 2021: BS 1299 completed
Mon Jul 12 00:48:19 2021: BS 1300 completed
Mon Jul 12 00:50:18 2021: BS 1301 completed
Mon Jul 12 00:52:18 2021: BS 1302 completed
Mon Jul 12 00:54:17 2021: BS 1303 completed
Mon Jul 12 00:56:17 2021: BS 1304 completed
Mon Jul 12 00:58:17 2021: BS 1305 completed
Mon Jul 12 01:00:16 2021: BS 1306 completed
Mon Jul 12 01:02:16 2021: BS 1307 completed
Mon Jul 12 01:04:16 2021: BS 1308 completed
Mon Jul 12 01:06:15 2021: BS 1309 completed
Mon Jul 12 01:08:15 2021: BS 1310 completed
Mon Jul 12 01:10:15 2021: BS 1311 completed
Mon Jul 12 01:12:14 2021: BS 1312 completed
Mon Jul 12 01:14:14 2021: BS 1313 completed
Mon Jul 12 01:16:13 2021: BS 1314 completed
Mon Jul 12 01:18:13 2021: BS 1315 completed
Mon Jul 12 01:20:13 2021: BS 1316 completed
Mon Jul 12 01:22:12 2021: BS 1317 completed
Mon Jul 12 01:24:12 2021: BS 1318 completed
Mon Jul 12 01:26:12 2021: BS 1319 completed
Mon Jul 12 01:28:11 2021: BS 1320 completed
Mon Jul 12 01:30:11 2021: BS 1321 completed
Mon Jul 12 01:32:11 2021: BS 1322 completed
Mon Jul 12 01:34:10 2021: BS 1323 completed
Mon Jul 12 01:36:10 2021: BS 1324 completed
Mon Jul 12 01:38:09 2021: BS 1325 completed
Mon Jul 12 01:40:09 2021: BS 1326 completed
Mon Jul 12 01:42:09 2021: BS 1327 completed
Mon Jul 12 01:44:08 2021: BS 1328 completed
Mon Jul 12 01:46:08 2021: BS 1329 completed
Mon Jul 12 01:48:08 2021: BS 1330 completed
Mon Jul 12 01:50:07 2021: BS 1331 completed
Mon Jul 12 01:52:07 2021: BS 1332 completed
Mon Jul 12 01:54:06 2021: BS 1333 completed
Mon Jul 12 01:56:06 2021: BS 1334 completed
Mon Jul 12 01:58:06 2021: BS 1335 completed
Mon Jul 12 02:00:05 2021: BS 1336 completed
Mon Jul 12 02:02:05 2021: BS 1337 completed
Mon Jul 12 02:04:05 2021: BS 1338 completed
Mon Jul 12 02:06:04 2021: BS 1339 completed
Mon Jul 12 02:08:04 2021: BS 1340 completed
Mon Jul 12 02:10:04 2021: BS 1341 completed
Mon Jul 12 02:12:03 2021: BS 1342 completed
Mon Jul 12 02:14:03 2021: BS 1343 completed
Mon Jul 12 02:16:02 2021: BS 1344 completed
Mon Jul 12 02:18:02 2021: BS 1345 completed
Mon Jul 12 02:20:02 2021: BS 1346 completed
Mon Jul 12 02:22:01 2021: BS 1347 completed
Mon Jul 12 02:24:01 2021: BS 1348 completed
Mon Jul 12 02:26:01 2021: BS 1349 completed
Mon Jul 12 02:28:00 2021: BS 1350 completed
Mon Jul 12 02:30:00 2021: BS 1351 completed
Mon Jul 12 02:31:59 2021: BS 1352 completed
Mon Jul 12 02:33:59 2021: BS 1353 completed
Mon Jul 12 02:35:59 2021: BS 1354 completed
Mon Jul 12 02:37:58 2021: BS 1355 completed
Mon Jul 12 02:39:58 2021: BS 1356 completed
Mon Jul 12 02:41:58 2021: BS 1357 completed
Mon Jul 12 02:43:57 2021: BS 1358 completed
Mon Jul 12 02:45:57 2021: BS 1359 completed
Mon Jul 12 02:47:57 2021: BS 1360 completed
Mon Jul 12 02:49:56 2021: BS 1361 completed
Mon Jul 12 02:51:56 2021: BS 1362 completed
Mon Jul 12 02:53:55 2021: BS 1363 completed
Mon Jul 12 02:55:55 2021: BS 1364 completed
Mon Jul 12 02:57:55 2021: BS 1365 completed
Mon Jul 12 02:59:54 2021: BS 1366 completed
Mon Jul 12 03:01:54 2021: BS 1367 completed
Mon Jul 12 03:03:54 2021: BS 1368 completed
Mon Jul 12 03:05:53 2021: BS 1369 completed
Mon Jul 12 03:07:53 2021: BS 1370 completed
Mon Jul 12 03:09:52 2021: BS 1371 completed
Mon Jul 12 03:11:52 2021: BS 1372 completed
Mon Jul 12 03:13:52 2021: BS 1373 completed
Mon Jul 12 03:15:51 2021: BS 1374 completed
Mon Jul 12 03:17:51 2021: BS 1375 completed
Mon Jul 12 03:19:51 2021: BS 1376 completed
Mon Jul 12 03:21:50 2021: BS 1377 completed
Mon Jul 12 03:23:50 2021: BS 1378 completed
Mon Jul 12 03:25:50 2021: BS 1379 completed
Mon Jul 12 03:27:49 2021: BS 1380 completed
Mon Jul 12 03:29:49 2021: BS 1381 completed
Mon Jul 12 03:31:48 2021: BS 1382 completed
Mon Jul 12 03:33:48 2021: BS 1383 completed
Mon Jul 12 03:35:48 2021: BS 1384 completed
Mon Jul 12 03:37:47 2021: BS 1385 completed
Mon Jul 12 03:39:47 2021: BS 1386 completed
Mon Jul 12 03:41:47 2021: BS 1387 completed
Mon Jul 12 03:43:46 2021: BS 1388 completed
Mon Jul 12 03:45:46 2021: BS 1389 completed
Mon Jul 12 03:47:46 2021: BS 1390 completed
Mon Jul 12 03:49:45 2021: BS 1391 completed
Mon Jul 12 03:51:45 2021: BS 1392 completed
Mon Jul 12 03:53:44 2021: BS 1393 completed
Mon Jul 12 03:55:44 2021: BS 1394 completed
Mon Jul 12 03:57:44 2021: BS 1395 completed
Mon Jul 12 03:59:43 2021: BS 1396 completed
Mon Jul 12 04:01:43 2021: BS 1397 completed
Mon Jul 12 04:03:43 2021: BS 1398 completed
Mon Jul 12 04:05:42 2021: BS 1399 completed
Mon Jul 12 04:07:42 2021: BS 1400 completed
Mon Jul 12 04:09:41 2021: BS 1401 completed
Mon Jul 12 04:11:41 2021: BS 1402 completed
Mon Jul 12 04:13:41 2021: BS 1403 completed
Mon Jul 12 04:15:40 2021: BS 1404 completed
Mon Jul 12 04:17:40 2021: BS 1405 completed
Mon Jul 12 04:19:40 2021: BS 1406 completed
Mon Jul 12 04:21:39 2021: BS 1407 completed
Mon Jul 12 04:23:39 2021: BS 1408 completed
Mon Jul 12 04:25:38 2021: BS 1409 completed
Mon Jul 12 04:27:38 2021: BS 1410 completed
Mon Jul 12 04:29:38 2021: BS 1411 completed
Mon Jul 12 04:31:37 2021: BS 1412 completed
Mon Jul 12 04:33:37 2021: BS 1413 completed
Mon Jul 12 04:35:37 2021: BS 1414 completed
Mon Jul 12 04:37:36 2021: BS 1415 completed
Mon Jul 12 04:39:36 2021: BS 1416 completed
Mon Jul 12 04:41:36 2021: BS 1417 completed
Mon Jul 12 04:43:35 2021: BS 1418 completed
Mon Jul 12 04:45:35 2021: BS 1419 completed
Mon Jul 12 04:47:34 2021: BS 1420 completed
Mon Jul 12 04:49:34 2021: BS 1421 completed
Mon Jul 12 04:51:34 2021: BS 1422 completed
Mon Jul 12 04:53:33 2021: BS 1423 completed
Mon Jul 12 04:55:33 2021: BS 1424 completed
Mon Jul 12 04:57:33 2021: BS 1425 completed
Mon Jul 12 04:59:32 2021: BS 1426 completed
Mon Jul 12 05:01:32 2021: BS 1427 completed
Mon Jul 12 05:03:32 2021: BS 1428 completed
Mon Jul 12 05:05:31 2021: BS 1429 completed
Mon Jul 12 05:07:31 2021: BS 1430 completed
Mon Jul 12 05:09:30 2021: BS 1431 completed
Mon Jul 12 05:11:30 2021: BS 1432 completed
Mon Jul 12 05:13:30 2021: BS 1433 completed
Mon Jul 12 05:15:29 2021: BS 1434 completed
Mon Jul 12 05:17:29 2021: BS 1435 completed
Mon Jul 12 05:19:29 2021: BS 1436 completed
Mon Jul 12 05:21:28 2021: BS 1437 completed
Mon Jul 12 05:23:28 2021: BS 1438 completed
Mon Jul 12 05:25:27 2021: BS 1439 completed
Mon Jul 12 05:27:27 2021: BS 1440 completed
Mon Jul 12 05:29:27 2021: BS 1441 completed
Mon Jul 12 05:31:26 2021: BS 1442 completed
Mon Jul 12 05:33:26 2021: BS 1443 completed
Mon Jul 12 05:35:26 2021: BS 1444 completed
Mon Jul 12 05:37:25 2021: BS 1445 completed
Mon Jul 12 05:39:25 2021: BS 1446 completed
Mon Jul 12 05:41:25 2021: BS 1447 completed
Mon Jul 12 05:43:24 2021: BS 1448 completed
Mon Jul 12 05:45:24 2021: BS 1449 completed
Mon Jul 12 05:47:23 2021: BS 1450 completed
Mon Jul 12 05:49:23 2021: BS 1451 completed
Mon Jul 12 05:51:23 2021: BS 1452 completed
Mon Jul 12 05:53:22 2021: BS 1453 completed
Mon Jul 12 05:55:22 2021: BS 1454 completed
Mon Jul 12 05:57:22 2021: BS 1455 completed
Mon Jul 12 05:59:21 2021: BS 1456 completed
Mon Jul 12 06:01:21 2021: BS 1457 completed
Mon Jul 12 06:03:20 2021: BS 1458 completed
Mon Jul 12 06:05:20 2021: BS 1459 completed
Mon Jul 12 06:07:20 2021: BS 1460 completed
Mon Jul 12 06:09:19 2021: BS 1461 completed
Mon Jul 12 06:11:19 2021: BS 1462 completed
Mon Jul 12 06:13:19 2021: BS 1463 completed
Mon Jul 12 06:15:18 2021: BS 1464 completed
Mon Jul 12 06:17:18 2021: BS 1465 completed
Mon Jul 12 06:19:18 2021: BS 1466 completed
Mon Jul 12 06:21:17 2021: BS 1467 completed
Mon Jul 12 06:23:17 2021: BS 1468 completed
Mon Jul 12 06:25:16 2021: BS 1469 completed
Mon Jul 12 06:27:16 2021: BS 1470 completed
Mon Jul 12 06:29:16 2021: BS 1471 completed
Mon Jul 12 06:31:15 2021: BS 1472 completed
Mon Jul 12 06:33:15 2021: BS 1473 completed
Mon Jul 12 06:35:15 2021: BS 1474 completed
Mon Jul 12 06:37:14 2021: BS 1475 completed
Mon Jul 12 06:39:14 2021: BS 1476 completed
Mon Jul 12 06:41:13 2021: BS 1477 completed
Mon Jul 12 06:43:13 2021: BS 1478 completed
Mon Jul 12 06:45:13 2021: BS 1479 completed
Mon Jul 12 06:47:12 2021: BS 1480 completed
Mon Jul 12 06:49:12 2021: BS 1481 completed
Mon Jul 12 06:51:12 2021: BS 1482 completed
Mon Jul 12 06:53:11 2021: BS 1483 completed
Mon Jul 12 06:55:11 2021: BS 1484 completed
Mon Jul 12 06:57:11 2021: BS 1485 completed
Mon Jul 12 06:59:10 2021: BS 1486 completed
Mon Jul 12 07:01:10 2021: BS 1487 completed
Mon Jul 12 07:03:09 2021: BS 1488 completed
Mon Jul 12 07:05:09 2021: BS 1489 completed
Mon Jul 12 07:07:09 2021: BS 1490 completed
Mon Jul 12 07:09:08 2021: BS 1491 completed
Mon Jul 12 07:11:08 2021: BS 1492 completed
Mon Jul 12 07:13:08 2021: BS 1493 completed
Mon Jul 12 07:15:07 2021: BS 1494 completed
Mon Jul 12 07:17:07 2021: BS 1495 completed
Mon Jul 12 07:19:06 2021: BS 1496 completed
Mon Jul 12 07:21:06 2021: BS 1497 completed
Mon Jul 12 07:23:06 2021: BS 1498 completed
Mon Jul 12 07:25:05 2021: BS 1499 completed
Mon Jul 12 07:27:05 2021: BS 1500 completed
Mon Jul 12 07:29:05 2021: BS 1501 completed
Mon Jul 12 07:31:04 2021: BS 1502 completed
Mon Jul 12 07:33:04 2021: BS 1503 completed
Mon Jul 12 07:35:04 2021: BS 1504 completed
Mon Jul 12 07:37:03 2021: BS 1505 completed
Mon Jul 12 07:39:03 2021: BS 1506 completed
Mon Jul 12 07:41:02 2021: BS 1507 completed
Mon Jul 12 07:43:02 2021: BS 1508 completed
Mon Jul 12 07:45:02 2021: BS 1509 completed
Mon Jul 12 07:47:01 2021: BS 1510 completed
Mon Jul 12 07:49:01 2021: BS 1511 completed
Mon Jul 12 07:51:01 2021: BS 1512 completed
Mon Jul 12 07:53:00 2021: BS 1513 completed
Mon Jul 12 07:55:00 2021: BS 1514 completed
Mon Jul 12 07:56:59 2021: BS 1515 completed
Mon Jul 12 07:58:59 2021: BS 1516 completed
Mon Jul 12 08:00:59 2021: BS 1517 completed
Mon Jul 12 08:02:58 2021: BS 1518 completed
Mon Jul 12 08:04:58 2021: BS 1519 completed
Mon Jul 12 08:06:58 2021: BS 1520 completed
Mon Jul 12 08:08:57 2021: BS 1521 completed
Mon Jul 12 08:10:57 2021: BS 1522 completed
Mon Jul 12 08:12:57 2021: BS 1523 completed
Mon Jul 12 08:14:56 2021: BS 1524 completed
Mon Jul 12 08:16:56 2021: BS 1525 completed
Mon Jul 12 08:18:55 2021: BS 1526 completed
Mon Jul 12 08:20:55 2021: BS 1527 completed
Mon Jul 12 08:22:55 2021: BS 1528 completed
Mon Jul 12 08:24:54 2021: BS 1529 completed
Mon Jul 12 08:26:54 2021: BS 1530 completed
Mon Jul 12 08:28:54 2021: BS 1531 completed
Mon Jul 12 08:30:53 2021: BS 1532 completed
Mon Jul 12 08:32:53 2021: BS 1533 completed
Mon Jul 12 08:34:52 2021: BS 1534 completed
Mon Jul 12 08:36:52 2021: BS 1535 completed
Mon Jul 12 08:38:52 2021: BS 1536 completed
Mon Jul 12 08:40:51 2021: BS 1537 completed
Mon Jul 12 08:42:51 2021: BS 1538 completed
Mon Jul 12 08:44:51 2021: BS 1539 completed
Mon Jul 12 08:46:50 2021: BS 1540 completed
Mon Jul 12 08:48:50 2021: BS 1541 completed
Mon Jul 12 08:50:45 2021: Acquisition aborted
