# Supplementary material for: A Unique and Stable Polyproline I Helix Sorted out from Conformational Equilibrium by Solvent Polarity
Source: J Org Chem. 2022 Oct 15;87(21):13715–25. doi: 10.1021/acs.joc.2c01377 (PMC9639007; doi:10.1021/acs.joc.2c01377)
Supplement: Supplementary file 2 — jo2c01377_si_002.zip [file jo2c01377_si_002.zip › NMR Original Data/BOC-(Ind)4_OMe_600/DMSO/1H_12jul21.fid/log]

Fri Jul  9 13:29:33 2021: Experiment started
Fri Jul  9 13:31:05 2021: BS 2 completed
Fri Jul  9 13:31:50 2021: BS 3 completed
Fri Jul  9 13:32:36 2021: BS 4 completed
Fri Jul  9 13:33:21 2021: BS 5 completed
Fri Jul  9 13:34:07 2021: BS 6 completed
Fri Jul  9 13:34:52 2021: BS 7 completed
Fri Jul  9 13:35:38 2021: BS 8 completed
Fri Jul  9 13:36:23 2021: BS 9 completed
Fri Jul  9 13:37:09 2021: BS 10 completed
Fri Jul  9 13:37:54 2021: BS 11 completed
Fri Jul  9 13:38:40 2021: BS 12 completed
Fri Jul  9 13:39:25 2021: BS 13 completed
Fri Jul  9 13:40:11 2021: BS 14 completed
Fri Jul  9 13:40:56 2021: BS 15 completed
Fri Jul  9 13:41:42 2021: Acquisition complete
