# Supplementary material for: A Unique and Stable Polyproline I Helix Sorted out from Conformational Equilibrium by Solvent Polarity
Source: J Org Chem. 2022 Oct 15;87(21):13715–25. doi: 10.1021/acs.joc.2c01377 (PMC9639007; doi:10.1021/acs.joc.2c01377)
Supplement: Supplementary file 2 — jo2c01377_si_002.zip [file jo2c01377_si_002.zip › NMR Original Data/BOC-(Ind)4_OMe_600/DMSO/1H_12jul21.fid/text]

STANDARD PHOSPHORUS PARAMETERS
