# Supplementary material for: A Unique and Stable Polyproline I Helix Sorted out from Conformational Equilibrium by Solvent Polarity
Source: J Org Chem. 2022 Oct 15;87(21):13715–25. doi: 10.1021/acs.joc.2c01377 (PMC9639007; doi:10.1021/acs.joc.2c01377)
Supplement: Supplementary file 2 — jo2c01377_si_002.zip [file jo2c01377_si_002.zip › NMR Original Data/BOC-(Ind)4_OMe_600/DMSO/COSY_5jul21.fid/log]

Mon Jul  5 02:40:48 2021: Experiment started
Mon Jul  5 02:41:30 2021: BS 1 completed
Mon Jul  5 03:13:21 2021: Acquisition complete
