# Supplementary material for: A Unique and Stable Polyproline I Helix Sorted out from Conformational Equilibrium by Solvent Polarity
Source: J Org Chem. 2022 Oct 15;87(21):13715–25. doi: 10.1021/acs.joc.2c01377 (PMC9639007; doi:10.1021/acs.joc.2c01377)
Supplement: Supplementary file 2 — jo2c01377_si_002.zip [file jo2c01377_si_002.zip › NMR Original Data/BOC-(Ind)4_OMe_600/DMSO/HSQC_12jul21.fid/log]

Fri Jul  9 13:47:29 2021: Experiment started
Fri Jul  9 13:48:17 2021: BS 1 completed
Fri Jul  9 15:43:09 2021: FID 156: Receiver overflow
Fri Jul  9 15:46:30 2021: FID 160: Receiver overflow
Fri Jul  9 15:46:55 2021: FID 161: Receiver overflow
Fri Jul  9 15:47:47 2021: FID 162: Receiver overflow
Fri Jul  9 16:58:05 2021: Acquisition complete
