# Supplementary material for: A Unique and Stable Polyproline I Helix Sorted out from Conformational Equilibrium by Solvent Polarity
Source: J Org Chem. 2022 Oct 15;87(21):13715–25. doi: 10.1021/acs.joc.2c01377 (PMC9639007; doi:10.1021/acs.joc.2c01377)
Supplement: Supplementary file 2 — jo2c01377_si_002.zip [file jo2c01377_si_002.zip › NMR Original Data/BOC-(Ind)4_OMe_600/DMSO/Temperature variabili/1H_105C_26jan22.fid/log]

Wed Jan 26 10:36:15 2022: Experiment started
Wed Jan 26 10:36:23 2022: BS 1 completed
Wed Jan 26 10:36:30 2022: BS 2 completed
Wed Jan 26 10:36:38 2022: BS 3 completed
Wed Jan 26 10:36:45 2022: BS 4 completed
Wed Jan 26 10:36:53 2022: BS 5 completed
Wed Jan 26 10:37:01 2022: BS 6 completed
Wed Jan 26 10:37:08 2022: BS 7 completed
Wed Jan 26 10:37:16 2022: BS 8 completed
Wed Jan 26 10:37:23 2022: BS 9 completed
Wed Jan 26 10:37:31 2022: BS 10 completed
Wed Jan 26 10:37:38 2022: BS 11 completed
Wed Jan 26 10:37:46 2022: BS 12 completed
Wed Jan 26 10:37:53 2022: BS 13 completed
Wed Jan 26 10:38:01 2022: BS 14 completed
Wed Jan 26 10:38:08 2022: BS 15 completed
Wed Jan 26 10:38:16 2022: BS 16 completed
Wed Jan 26 10:38:23 2022: BS 17 completed
Wed Jan 26 10:38:31 2022: BS 18 completed
Wed Jan 26 10:38:38 2022: BS 19 completed
Wed Jan 26 10:38:46 2022: BS 20 completed
Wed Jan 26 10:38:53 2022: BS 21 completed
Wed Jan 26 10:39:01 2022: BS 22 completed
Wed Jan 26 10:39:08 2022: BS 23 completed
Wed Jan 26 10:39:16 2022: BS 24 completed
Wed Jan 26 10:39:23 2022: BS 25 completed
Wed Jan 26 10:39:31 2022: BS 26 completed
Wed Jan 26 10:39:38 2022: BS 27 completed
Wed Jan 26 10:39:46 2022: BS 28 completed
Wed Jan 26 10:39:53 2022: BS 29 completed
Wed Jan 26 10:40:01 2022: BS 30 completed
Wed Jan 26 10:40:08 2022: BS 31 completed
Wed Jan 26 10:40:16 2022: BS 32 completed
Wed Jan 26 10:40:24 2022: BS 33 completed
Wed Jan 26 10:40:31 2022: BS 34 completed
Wed Jan 26 10:40:39 2022: BS 35 completed
Wed Jan 26 10:40:46 2022: BS 36 completed
Wed Jan 26 10:40:54 2022: BS 37 completed
