# Supplementary material for: A Unique and Stable Polyproline I Helix Sorted out from Conformational Equilibrium by Solvent Polarity
Source: J Org Chem. 2022 Oct 15;87(21):13715–25. doi: 10.1021/acs.joc.2c01377 (PMC9639007; doi:10.1021/acs.joc.2c01377)
Supplement: Supplementary file 2 — jo2c01377_si_002.zip [file jo2c01377_si_002.zip › NMR Original Data/BOC-(Ind)4_OMe_600/DMSO/Temperature variabili/1H_25C_d1_10s_26jan22.fid/log]

Wed Jan 26 08:18:20 2022: Experiment started
Wed Jan 26 08:18:47 2022: BS 1 completed
Wed Jan 26 08:19:38 2022: BS 3 completed
Wed Jan 26 08:20:03 2022: BS 4 completed
Wed Jan 26 08:20:29 2022: BS 5 completed
Wed Jan 26 08:20:35 2022: Acquisition aborted
