# Supplementary material for: A Unique and Stable Polyproline I Helix Sorted out from Conformational Equilibrium by Solvent Polarity
Source: J Org Chem. 2022 Oct 15;87(21):13715–25. doi: 10.1021/acs.joc.2c01377 (PMC9639007; doi:10.1021/acs.joc.2c01377)
Supplement: Supplementary file 2 — jo2c01377_si_002.zip [file jo2c01377_si_002.zip › NMR Original Data/BOC-(Ind)4_OMe_600/DMSO/Temperature variabili/1H_55C_26jan22.fid/log]

Wed Jan 26 08:54:00 2022: Experiment started
Wed Jan 26 08:54:09 2022: BS 1 completed
Wed Jan 26 08:54:16 2022: BS 2 completed
Wed Jan 26 08:54:24 2022: BS 3 completed
Wed Jan 26 08:54:31 2022: BS 4 completed
Wed Jan 26 08:54:39 2022: BS 5 completed
Wed Jan 26 08:54:46 2022: BS 6 completed
Wed Jan 26 08:54:54 2022: BS 7 completed
Wed Jan 26 08:55:01 2022: BS 8 completed
Wed Jan 26 08:55:09 2022: BS 9 completed
Wed Jan 26 08:55:16 2022: BS 10 completed
Wed Jan 26 08:55:24 2022: BS 11 completed
Wed Jan 26 08:55:31 2022: BS 12 completed
Wed Jan 26 08:55:40 2022: BS 13 completed
Wed Jan 26 08:55:46 2022: BS 14 completed
Wed Jan 26 08:55:54 2022: BS 15 completed
Wed Jan 26 08:56:01 2022: BS 16 completed
