# Supplementary material for: A Unique and Stable Polyproline I Helix Sorted out from Conformational Equilibrium by Solvent Polarity
Source: J Org Chem. 2022 Oct 15;87(21):13715–25. doi: 10.1021/acs.joc.2c01377 (PMC9639007; doi:10.1021/acs.joc.2c01377)
Supplement: Supplementary file 2 — jo2c01377_si_002.zip [file jo2c01377_si_002.zip › NMR Original Data/BOC-(Ind)4_OMe_600/DMSO/Temperature variabili/1H_75C_26jan22.fid/log]

Wed Jan 26 09:06:27 2022: Experiment started
Wed Jan 26 09:06:35 2022: BS 1 completed
Wed Jan 26 09:06:43 2022: BS 2 completed
Wed Jan 26 09:06:50 2022: BS 3 completed
Wed Jan 26 09:06:58 2022: BS 4 completed
Wed Jan 26 09:07:06 2022: BS 5 completed
Wed Jan 26 09:07:13 2022: BS 6 completed
Wed Jan 26 09:07:20 2022: BS 7 completed
Wed Jan 26 09:07:28 2022: BS 8 completed
Wed Jan 26 09:07:35 2022: BS 9 completed
Wed Jan 26 09:07:43 2022: BS 10 completed
Wed Jan 26 09:07:50 2022: BS 11 completed
Wed Jan 26 09:07:58 2022: BS 12 completed
Wed Jan 26 09:08:05 2022: BS 13 completed
Wed Jan 26 09:08:13 2022: BS 14 completed
Wed Jan 26 09:08:21 2022: BS 15 completed
Wed Jan 26 09:08:28 2022: BS 16 completed
Wed Jan 26 09:08:36 2022: BS 17 completed
Wed Jan 26 09:08:43 2022: BS 18 completed
Wed Jan 26 09:08:51 2022: BS 19 completed
Wed Jan 26 09:08:58 2022: BS 20 completed
Wed Jan 26 09:09:06 2022: BS 21 completed
Wed Jan 26 09:09:13 2022: BS 22 completed
Wed Jan 26 09:09:21 2022: BS 23 completed
Wed Jan 26 09:09:28 2022: BS 24 completed
Wed Jan 26 09:09:36 2022: BS 25 completed
Wed Jan 26 09:09:43 2022: BS 26 completed
Wed Jan 26 09:09:51 2022: BS 27 completed
Wed Jan 26 09:09:58 2022: BS 28 completed
Wed Jan 26 09:10:06 2022: BS 29 completed
Wed Jan 26 09:10:13 2022: BS 30 completed
Wed Jan 26 09:10:21 2022: BS 31 completed
Wed Jan 26 09:10:28 2022: BS 32 completed
Wed Jan 26 09:10:36 2022: BS 33 completed
Wed Jan 26 09:10:43 2022: BS 34 completed
Wed Jan 26 09:10:51 2022: BS 35 completed
Wed Jan 26 09:10:58 2022: BS 36 completed
Wed Jan 26 09:11:06 2022: BS 37 completed
Wed Jan 26 09:11:13 2022: BS 38 completed
Wed Jan 26 09:11:21 2022: BS 39 completed
Wed Jan 26 09:11:28 2022: BS 40 completed
Wed Jan 26 09:11:36 2022: BS 41 completed
Wed Jan 26 09:11:44 2022: BS 42 completed
Wed Jan 26 09:11:51 2022: BS 43 completed
Wed Jan 26 09:11:59 2022: BS 44 completed
Wed Jan 26 09:12:06 2022: BS 45 completed
Wed Jan 26 09:12:14 2022: BS 46 completed
Wed Jan 26 09:12:21 2022: BS 47 completed
Wed Jan 26 09:12:29 2022: BS 48 completed
Wed Jan 26 09:12:36 2022: BS 49 completed
Wed Jan 26 09:12:44 2022: BS 50 completed
Wed Jan 26 09:12:51 2022: BS 51 completed
Wed Jan 26 09:12:59 2022: BS 52 completed
Wed Jan 26 09:13:06 2022: BS 53 completed
Wed Jan 26 09:13:14 2022: BS 54 completed
Wed Jan 26 09:13:21 2022: BS 55 completed
Wed Jan 26 09:13:29 2022: BS 56 completed
Wed Jan 26 09:13:36 2022: BS 57 completed
Wed Jan 26 09:13:44 2022: BS 58 completed
Wed Jan 26 09:13:51 2022: BS 59 completed
Wed Jan 26 09:13:59 2022: BS 60 completed
Wed Jan 26 09:14:06 2022: BS 61 completed
Wed Jan 26 09:14:14 2022: BS 62 completed
Wed Jan 26 09:14:21 2022: BS 63 completed
Wed Jan 26 09:14:29 2022: Acquisition complete
