# Supplementary material for: A Unique and Stable Polyproline I Helix Sorted out from Conformational Equilibrium by Solvent Polarity
Source: J Org Chem. 2022 Oct 15;87(21):13715–25. doi: 10.1021/acs.joc.2c01377 (PMC9639007; doi:10.1021/acs.joc.2c01377)
Supplement: Supplementary file 2 — jo2c01377_si_002.zip [file jo2c01377_si_002.zip › NMR Original Data/BOC-(Ind)4_OMe_600/DMSO/Temperature variabili/1H_85C_26jan22.fid/log]

Wed Jan 26 09:48:43 2022: Experiment started
Wed Jan 26 09:48:51 2022: BS 1 completed
Wed Jan 26 09:48:59 2022: BS 2 completed
Wed Jan 26 09:49:06 2022: BS 3 completed
Wed Jan 26 09:49:14 2022: BS 4 completed
Wed Jan 26 09:49:21 2022: BS 5 completed
Wed Jan 26 09:49:29 2022: BS 6 completed
Wed Jan 26 09:49:36 2022: BS 7 completed
Wed Jan 26 09:49:44 2022: BS 8 completed
Wed Jan 26 09:49:51 2022: BS 9 completed
Wed Jan 26 09:49:59 2022: BS 10 completed
Wed Jan 26 09:50:06 2022: BS 11 completed
Wed Jan 26 09:50:14 2022: BS 12 completed
Wed Jan 26 09:50:21 2022: BS 13 completed
Wed Jan 26 09:50:29 2022: BS 14 completed
Wed Jan 26 09:50:37 2022: BS 15 completed
Wed Jan 26 09:50:44 2022: BS 16 completed
Wed Jan 26 09:50:52 2022: BS 17 completed
Wed Jan 26 09:50:59 2022: BS 18 completed
Wed Jan 26 09:51:07 2022: BS 19 completed
Wed Jan 26 09:51:14 2022: BS 20 completed
Wed Jan 26 09:51:22 2022: BS 21 completed
Wed Jan 26 09:51:29 2022: BS 22 completed
Wed Jan 26 09:51:37 2022: BS 23 completed
Wed Jan 26 09:51:44 2022: BS 24 completed
Wed Jan 26 09:51:52 2022: BS 25 completed
Wed Jan 26 09:51:59 2022: BS 26 completed
Wed Jan 26 09:52:07 2022: BS 27 completed
Wed Jan 26 09:52:14 2022: BS 28 completed
Wed Jan 26 09:52:22 2022: BS 29 completed
Wed Jan 26 09:52:29 2022: BS 30 completed
Wed Jan 26 09:52:37 2022: BS 31 completed
Wed Jan 26 09:52:44 2022: BS 32 completed
Wed Jan 26 09:52:52 2022: BS 33 completed
Wed Jan 26 09:52:59 2022: BS 34 completed
Wed Jan 26 09:53:07 2022: BS 35 completed
Wed Jan 26 09:53:14 2022: BS 36 completed
Wed Jan 26 09:53:22 2022: BS 37 completed
Wed Jan 26 09:53:29 2022: BS 38 completed
Wed Jan 26 09:53:37 2022: BS 39 completed
Wed Jan 26 09:53:44 2022: BS 40 completed
Wed Jan 26 09:53:52 2022: BS 41 completed
Wed Jan 26 09:54:00 2022: BS 42 completed
Wed Jan 26 09:54:07 2022: BS 43 completed
Wed Jan 26 09:54:15 2022: BS 44 completed
Wed Jan 26 09:54:22 2022: BS 45 completed
Wed Jan 26 09:54:30 2022: BS 46 completed
Wed Jan 26 09:54:37 2022: BS 47 completed
