# Supplementary material for: A Unique and Stable Polyproline I Helix Sorted out from Conformational Equilibrium by Solvent Polarity
Source: J Org Chem. 2022 Oct 15;87(21):13715–25. doi: 10.1021/acs.joc.2c01377 (PMC9639007; doi:10.1021/acs.joc.2c01377)
Supplement: Supplementary file 2 — jo2c01377_si_002.zip [file jo2c01377_si_002.zip › NMR Original Data/BOC-(Ind)4_OMe_600/DMSO/Temperature variabili/1H_95C_26jan22.fid/log]

Wed Jan 26 10:18:15 2022: Experiment started
Wed Jan 26 10:18:24 2022: BS 1 completed
Wed Jan 26 10:18:31 2022: BS 2 completed
Wed Jan 26 10:18:39 2022: BS 3 completed
Wed Jan 26 10:18:46 2022: BS 4 completed
Wed Jan 26 10:18:54 2022: BS 5 completed
Wed Jan 26 10:19:01 2022: BS 6 completed
Wed Jan 26 10:19:09 2022: BS 7 completed
Wed Jan 26 10:19:16 2022: BS 8 completed
Wed Jan 26 10:19:24 2022: BS 9 completed
Wed Jan 26 10:19:31 2022: BS 10 completed
Wed Jan 26 10:19:39 2022: BS 11 completed
Wed Jan 26 10:19:46 2022: BS 12 completed
Wed Jan 26 10:19:54 2022: BS 13 completed
Wed Jan 26 10:20:01 2022: BS 14 completed
Wed Jan 26 10:20:09 2022: BS 15 completed
Wed Jan 26 10:20:17 2022: BS 16 completed
Wed Jan 26 10:20:24 2022: BS 17 completed
Wed Jan 26 10:20:32 2022: BS 18 completed
Wed Jan 26 10:20:39 2022: BS 19 completed
Wed Jan 26 10:20:47 2022: BS 20 completed
Wed Jan 26 10:20:54 2022: BS 21 completed
Wed Jan 26 10:21:02 2022: BS 22 completed
Wed Jan 26 10:21:09 2022: BS 23 completed
Wed Jan 26 10:21:17 2022: BS 24 completed
Wed Jan 26 10:21:24 2022: BS 25 completed
Wed Jan 26 10:21:32 2022: BS 26 completed
Wed Jan 26 10:21:39 2022: BS 27 completed
Wed Jan 26 10:21:47 2022: BS 28 completed
Wed Jan 26 10:21:54 2022: BS 29 completed
Wed Jan 26 10:22:02 2022: BS 30 completed
Wed Jan 26 10:22:09 2022: BS 31 completed
Wed Jan 26 10:22:17 2022: BS 32 completed
Wed Jan 26 10:22:24 2022: BS 33 completed
Wed Jan 26 10:22:32 2022: BS 34 completed
Wed Jan 26 10:22:39 2022: BS 35 completed
Wed Jan 26 10:22:47 2022: BS 36 completed
Wed Jan 26 10:22:54 2022: BS 37 completed
Wed Jan 26 10:23:02 2022: BS 38 completed
Wed Jan 26 10:23:09 2022: BS 39 completed
Wed Jan 26 10:23:17 2022: BS 40 completed
Wed Jan 26 10:23:25 2022: BS 41 completed
Wed Jan 26 10:23:32 2022: BS 42 completed
Wed Jan 26 10:23:40 2022: BS 43 completed
Wed Jan 26 10:23:47 2022: BS 44 completed
Wed Jan 26 10:23:55 2022: BS 45 completed
Wed Jan 26 10:24:02 2022: BS 46 completed
Wed Jan 26 10:24:10 2022: BS 47 completed
Wed Jan 26 10:24:17 2022: BS 48 completed
Wed Jan 26 10:24:25 2022: BS 49 completed
Wed Jan 26 10:24:32 2022: BS 50 completed
Wed Jan 26 10:24:40 2022: BS 51 completed
Wed Jan 26 10:24:47 2022: BS 52 completed
Wed Jan 26 10:24:55 2022: BS 53 completed
Wed Jan 26 10:25:02 2022: BS 54 completed
Wed Jan 26 10:25:10 2022: BS 55 completed
Wed Jan 26 10:25:17 2022: BS 56 completed
Wed Jan 26 10:25:25 2022: BS 57 completed
Wed Jan 26 10:25:32 2022: BS 58 completed
Wed Jan 26 10:25:40 2022: BS 59 completed
Wed Jan 26 10:25:47 2022: BS 60 completed
Wed Jan 26 10:25:55 2022: BS 61 completed
Wed Jan 26 10:26:02 2022: BS 62 completed
Wed Jan 26 10:26:10 2022: BS 63 completed
Wed Jan 26 10:26:17 2022: Acquisition complete
